# Supplementary material for: Association of Proteins Modulating Immune Response and Insulin Clearance during Gestation with Antenatal Complications in Patients with Gestational or Type 2 Diabetes Mellitus
Source: Cells. 2020 Apr 21;9(4):1032. doi: 10.3390/cells9041032 (PMC7226479; doi:10.3390/cells9041032)
Supplement: Supplementary file 1 [file cells-09-01032-s001.zip]

Archive with 7 entries (7 files):
- Appendix_A.xlsx
- __MACOSX/._Appendix_A.xlsx
- Appendix_B.xlsx
- __MACOSX/._Appendix_B.xlsx
- Appendix_C.xlsx
- Appendix_D.xlsx
- Appendix_E.xlsx
