# Supplementary material for: Association of Proteins Modulating Immune Response and Insulin Clearance during Gestation with Antenatal Complications in Patients with Gestational or Type 2 Diabetes Mellitus
Source: Cells. 2020 Apr 21;9(4):1032. doi: 10.3390/cells9041032 (PMC7226479; doi:10.3390/cells9041032)
Supplement: Supplementary file 1 [file cells-09-01032-s001.zip › Appendix_A.xlsx]

## Sheet: List
Study sample number	Group Identified	Diabetic fetopathy	Macrosomia	Perinatal injury of the central nervous system	Diabetic cardiomyopathy	Hepatomegaly	Morphofunctional immaturity	Aprar-1 score	Apgar-5 score	Hypoglycemia	Increased echogenicity (CNS)	Respiratory distress syndrome of the newborn	Hyperbilirubinemia	Suppression of reflexes (sucking reflex)	Vascular plexus cyst
2	G01	0	0	0	0	0	1	8	9	0	1	0	0	0	0
4	G01	0	0	0	0	1	1	9	9	0	0	0	0	0	0
11	G01	0	0	0	0	0	1	9	9	1	0	0	0	1	0
15	G01	0	0	0	0	0	0	8	9	0	1	0	0	1	0
17	G01	0	0; Fetal growth restriction 1	0	0	0	1	8	9	0	1	0	0	0	0
19	G01	0	0	0	0	0	1	8	9	0	1	0	0	0	0
21	G01	0	0	0	0	0	0	9	10	0	0	0	0	0	0
26	G01	0	0	0	0	0	0	8	9	0	1	0	0	0	0
28	G01	0	0	0	0	0	0	8	9	0	0	0	0	0	1
29	G01	0	0	0	1	0	0	9	9	0	0	0	0	0	0
33	G01	0	0	0	1	0	0	9	10	0	Not examined	0	0	0	0
48	G01	0	0	0	0	1	0	8	9	0	1	0	0	0	0
54	G01	0	0	1	0	0	0	7	9	1	0	0	0	1	0
69	G01	0	0; Fetal growth restriction 1	0	0	0	1	8	9	0	1	0	0	1	1
92	G01	0	0	0	0	1	1	9	9	0	1	0	0	0	0
96	G01	0	0	0	1	0	0	9	9	0	0	0	0	0	0
10	G01	0	0	0	0	1	0	8	9	0	0	0	0	1	0
47	G01	0	0	0	0	0	0	8	9	0	0	0	0	0	0
74	G01	0	0	0	0	0	0	9	9	1	0	0	0	0	0
94	G01	0	1	0	0	0	0	9	9	1	0	0	0	0	1
217	G01	0	0	0	0	0	0	9	10	0	0	0	0	0	0
90	G02	1	0	0	1	1	0	8	9	0	1	0	0	0	0
91	G02	1	0	0	1; ventricular septal defect	1	0	9	10	0	1	0	0	0	0
99	G02	1	0	0	0	1	0	9	10	0	1	0	1	0	0
16	G02	1	0	1	0	1	1	8	9	1	1	1	0	1	0
36	G02	1	1	1	0	1	1	8	9	0	1	0	0	1	0
38	G02	1	0	0	0	0	1	9	9	1	1	0	0	0	0
97	G02	1	1	0	0	1	0	8	9	0	0	0	0	0	0
102	G02	1	0	1	0	1	1	9	10	1	1	0	1	1	0
111	G02	1	1	1	1	1	1	8	10	1	1	0	0	1	0
114	G02	1	0	0	1	0	0	8	8	0	1	0	0	1	0
127	G02	1	0	1	0	0	1	8	9	1	0	0	1	1	1
137	G02	1	0; Fetal growth restriction 1	1	0	0	0	8	9	0	0	0	0	1	0
163	G02	1	1	0	1; ventricular septal defect	1	0	9	9	1	0	0	0	0	0
179	G02	1	1	0	1	0	0	9	9	0	0	0	0	0	0
184	G02	1	1	0	0	0	0	9	10	0	0	0	0	0	0
214	G02	1	0; Fetal growth restriction 2	1	0	1	1	7	8	0	1	1	0	1	0
223	G02	1	1	0	0	0	0	8	9	0	1	0	0	0	0
5	G01	0	1	0	0	0	1	9	9	0	1	0	0	0	1
9	G01	0	0	0	0	0	0	9	10	0	1	0	0	0	0
18	G01	0	0	0	0	0	0	9	9	0	1	0	0	0	0
20	G01	0	0	0	0	0	1	8	9	0	1	0	1	0	0
22	G01	0	0	0	0	0	1	8	9	0	0	0	0	0	0
23	G01	0	0	0	0	0	1	9	9	1	0	0	0	0	0
42	G01	0	0; Fetal growth restriction 1	0	0	0	1	9	9	0	0	0	0	0	0
49	G01	0	0	0	0	0	0	8	9	0	0	0	0	0	0
57	G01	0	0	0	0	0	0	9	9	0	0	0	0	0	0
61	G01	0	0	0	0	0	1	8	9	0	0	0	0	0	0
66	G01	0	0	0	0	0	0	9	10	0	0	0	0	0	0
68	G01	0	1	0	0; atrial septal defect	0	0	9	9	0	0	0	0	0	0
81	G01	0	0	0	0; atrial septal defect	0	0	9	9	1	1	0	0	0	0
85	G01	0	0	0	0	0	0	9	10	0	0	0	0	0	0
6	G01	0	0	0	0; atrial septal defect	0	1	8	9	0	0	0	0	0	0
113	G01	0	0	0	0	0	0	9	9	0	0	0	0	0	0
128	G01	0	1	0	0	0	1	9	10	0	0	0	0	0	0
14	G02	1	0	0	1; atrial septal defect	0	1	8	9	0	0	0	0	1	0
24	G02	1	1	0	0	1	1	9	9	0	0	0	0	0	0
63	G02	1	1	0	0	1	1	8	9	1	0	0	0	0	1
86	G02	1	0	0	Unknown	1	0	8	9	1	1	0	0	0	0
8	G02	1	1	0	1	0	0	7	9	1	0	0	0	0	0
27	G02	1	1	0	1	1	1	8	9	1	1	0	0	1	0
30	G02	1	1	1	0	0	1	8	8	1	1	0	0	1	0
35	G02	1	1	1	0	0	0	7	8	1	0	1	1	1	0
50	G02	1	0	1	Unknown	2	2	8	8	1	0	0	1	1	0
52	G04	1	0	1	0	1	1	9	9	0	1	0	1	1	1
53	G04	1	1	1	0; atrial septal defect	1	1	9	9	0	0	0	0	1	0
70	G04	1	1	1	0; atrial septal defect	0	1	8	9	0	0	0	0	0	1
80	G04	1	1	0	1	1	0	8	9	0	1	0	0	1	0
88	G04	1	0	0	0	0	1	8	8	1	1	0	1	1	0
100	G04	1	1	0	0	1	0	8	8	0	1	0	0	1	0
71	G01	0	0	0	0	0	0	9	9	0	0	0	0	0	0
72	G01	0	0	0	0	0	0	9	9	0	0	0	0	0	0
73	G01	0	0	0	0	0	0	8	9	0	0	0	0	0	0
75	G01	0	0	0	0	0	0	9	10	0	0	0	0	0	0
76	G03	0	0	0	0	0	0	8	9	0	0	0	0	0	0
79	G03	0	0	0	0; atrial septal defect	0	0	8	9	0	0	0	0	0	0
83	G03	0	0	0	0; atrial septal defect	0	0	9	10	0	0	0	0	0	0
103	G03	0	0	0	0; atrial septal defect	0	0	9	9	0	0	0	0	0	0
106	G03	0	0	0	0; atrial septal defect	1	1	9	9	0	1	0	0	0	0
118	G03	0	0	0	0	1	0	?	?	1	1	0	0	0	0
119	G03	0	0	0	0	0	0	8	8	0	0	0	0	0	0
120	G03	0	0	0	0	0	0	8	9	0	0	0	0	0	0
124	G03	0	0	1	0	0	0	8	9	0	0	0	1	0	1
	G03	0	0	0	0; anvrism; atrial septal defect	0	0	8	9	0	0	0	0	0	0
65	G03	0	0	0	1	0	0	8	9	0	0	0	0	0	0
77	G03	0	0	0	0	0	0	9	9	0	0	0	0	0	1
78	G03	0	0	0	0	0	0	9	9	0	0	0	0	1	0
84	G03	0	0	0	0	0	0	8	9	0	0	0	0	0	0
87	G03	0	0	0	1	0	0	8	9	0	1	0	0	0	0
159	G03	0	0	0	0	0	0	9	9	0	0	0	0	0	0
164	G03	0	0	0	0	0	0	9	9	0	0	0	0	0	0
194	G03	0	0	0	0	0	0	9	10	0	0	0	0	0	0
31	G04	1	0	0	0; dextrocardia	0	1	8	9	0	1	0	0	1	0
44	G04	1	1	1	1; atrial septal defect	1	1	7	8	1	1	1	1	1	0
45	G04	1	0	1	1	1	0	7	8	1	0	1	0	1	1
56	G04	1	0	1	0	0	1	8	8	1	1	0	0	1	0
67	G04	1	1	0	0	1	1	8	9	0	1	0	0	0	0
104	G04	1	1	0	1; ventricular septal defect	1	0	8	9	1	0	0	0	0	0
117	G04	1	1	0	0	0	1	8	9	1	1	0	1	1	0
206	G04	1	1	1	0	0	1	6	7	1	1	1	1	1	0
210	G04	1	0	0	0	0	1	8	9	1	0	0	0	0	0
221	G04	1	0	1	0	0	1	8	9	1	0	1	0	1	0
226	G04	1	0	0	0	0	0	8	9	0	0	0	0	0	0
25	G03	0	0	0	0	0	0	8	9	1	0	0	0	0	0
192	G03	0	1	0	0	1	0	9	9	0	0	0	0	0	0
207	G03	0	0	0	0	0	0	8	9	1	0	0	0	0	0
211	G03	0	0	0	0	0	0	8	9	1	1	0	0	0	0
213	G03	0	0	0	0	1	0	8	8	1	0	0	0	0	0
219	G03	0	0	1	0	0	0	?	?	0	1	0	0	1	1
224	G03	0	0	0	0	0	1	9	10	1	1	0	0	0	1
227	G03	0	0	0	0	0	0	9	10	0	0	0	0	0	0
229	G03	0	0	0	0	1	0	9	10	1	0	0	0	0	0
51	G04	1	0	1	0	0	0	8	9	1	0	0	0	0	0
89	G04	1	1	1	1	1	0	8	9	0	1	0	0	1	0
98	G04	1	1	0	0	0	0	8	9	0	1	0	1	0	0
101	G04	1	1	1	1; ventricular septal defect	0	1	7	8	1	0	1	0	1	1
105	G04	1	0	1	0; atrial septal defect	1	0	9	9	0	1	0	0	1	0
199	G04	1	0	1	0; atrial septal defect	0	1	8	8	1	0	0	0	1	1
212	G04	1	0	1	0	0	1	7	8	1	1	1	1	1	0
215	G04	1	1	1	1	1	1	7	8	1	1	1	0	1	0
3	G03	0	0	0	0; atrial septal defect	0	0	8	9	0	1	0	0	0	0
55	G03	0	0	1	0	0	1	9	9	1	0	0	0	0	0
82	G03	0	1	0	0	0	0	9	9	0	0	0	0	0	0
95	G03	0	1	0	0	0	0	8	8	0	0	0	0	0	0
203	G03	0	0	0	0	0	0	9	10	0	0	0	0	0	0
204	G03	0	0	0	0	0	0	9	10	0	0	0	0	0	0
209	G03	0	0	0	0	0	0	9	10	1	0	0	0	0	0
