# Supplementary material for: Association of Proteins Modulating Immune Response and Insulin Clearance during Gestation with Antenatal Complications in Patients with Gestational or Type 2 Diabetes Mellitus
Source: Cells. 2020 Apr 21;9(4):1032. doi: 10.3390/cells9041032 (PMC7226479; doi:10.3390/cells9041032)
Supplement: Supplementary file 1 [file cells-09-01032-s001.zip › Appendix_B.xlsx]

## Sheet: UPS2_MTRX_and_Trageted_Proteins
Acc. Number	Protein origination	Used /Not used for calibration / measurements	Amount, fmol	Protein name	Peptide Retention Time	Selected point for calibration	Initial set of calibration points	Target proteins	RT average	RT STD	RT CV, %	Notes for UPS-2 spiked in MTRX	Notes for blank MTRX
P05413	UPS-2	used for calibration	0.5	Fatty acid-binding protein	15.17	0.0116	0.0116		15.17	0	0
P01375	UPS-2	used for calibration	0.5	Tumor necrosis factor [TNF-alpha]	1.01	0.0193	0.0193		0.963333	0.0404145	0.0419528
P0CG47	UPS-2	used for calibration	0.5	Interleukin-8	15.74	0.0262	0.0262		15.74	0	0
CEACAM1	blood (patients)	used for measurements	18					0.041
CNDP1	blood (patients)	used for measurements	22					0.049
CRP	blood (patients)	used for measurements	34					0.083
IgA2	blood (patients)	used for measurements	47					0.091
IgA1	blood (patients)	used for measurements	89					0.093
IgG4	blood (patients)	used for measurements	132					0.1344
IgM	blood (patients)	used for measurements	1899					3.8
IgG2	blood (patients)	used for measurements	8933					4.17
IgG3	blood (patients)	used for measurements	19654					6.91
IgG1	blood (patients)	used for measurements	42000					8.27
P02787	UPS-2	used for calibration	5	Serotransferrin [Apotransferrin]	16.89	0.0309	0.0309		16.8967	0.011547	0.00068339
P01112	UPS-2	used for calibration	5	GTPase HRas [Ras protein]	11.13	0.0333	0.0333		11.1233	0.0404145	0.00363331
P06396	UPS-2	used for calibration	5	Gelsolin	2.45	0.0383	0.0383		2.42	0.03	0.0123967
P09211	UPS-2	used for calibration	5	Glutathione S-transferase P [GST]	18.46	0.0475	0.0475		18.48	0.034641	0.00187451
P99999	UPS-2	used for calibration	5	Cytochrome c[Apocytochrome c]	17.27	0.049	0.049		17.2867	0.0208167	0.0012042
P10145	UPS-2	used for calibration	50	Thioredoxin	6.04	0.0695	0.0695		6.05333	0.0416333	0.00687775
P01008	UPS-2	used for calibration	50	Antithrombin-III	17.27	0.0911	0.0911		17.2733	0.0057735	0.000334244
P51965	UPS-2	used for calibration	50	BH3 Interacting domain death agonist [BID]	14.75	0.0935	0.0935		14.7433	0.011547	0.000783202
P08263	UPS-2	used for calibration	50	Glutathione S-transferase A1 [GST A1-1]	10.08	0.1082	0.1082		10.08	0	0
P61626	UPS-2	used for calibration	50	Beta-2-microglobulin	3.28	0.1252	0.1252		3.23333	0.0416333	0.0128763
P10636	UPS-2	used for calibration	500	Histidyl-tRNA synthetase [Jo-1]	13.29	0.2469	0.2469		13.2867	0.0057735	0.000434534
P63279	UPS-2	used for calibration	500	Ubiquitin-conjugating enzyme E2 I [UbcH9]	18.05	0.2611	0.2611		18.05	0	0
P55957	UPS-2	used for calibration	500	Lysozyme C	11.06	0.3123	0.3123		11.1067	0.0404145	0.00363876
Q15843	UPS-2	used for calibration	500	Neddylin [Nedd8]	16.79	0.3658	0.3658		16.79	0	0
P02753	UPS-2	used for calibration	500	Retinol-binding protein	23.69	0.3762	0.3762		23.68	0.0173205	0.00073144
P06732	UPS-2	used for calibration	500	Creatine kinase M-type [CK-MM]	20.71	0.4918	0.4918		20.7133	0.0057735	0.000278734
P12081	UPS-2	used for calibration	5000	NAD(P)H dehydrogenase [quinone] 1 [DT Diaphorase] C	20.52	0.6304	0.6304		20.5267	0.011547	0.000562537
P01133	UPS-2	used for calibration	5000	Epidermal Growth Factor	18.91	0.6656	0.6656		18.84	0.112694	0.00598165
P63165	UPS-2	used for calibration	5000	Small ubiquitin-related modifier 1 [SUMO-1]	13.08	0.834	0.834		13.0667	0.011547	0.000883699
P16083	UPS-2	used for calibration	50000	Leptin	12.75	4.0457	4.0457		12.7433	0.011547	0.000906121
P00918	UPS-2	used for calibration	50000	Carbonic anhydrase 2	3.58	4.0903	4.0903		3.55667	0.0208167	0.00585286
P01031	UPS-2	used for calibration	50000	Complement C5 [Complement C5a]	10.76	4.2894	4.2894		10.7433	0.0378594	0.00352399
P02768	UPS-2	used for calibration	50000	Serum Albumin	29.03	5.2215	5.2215		29.0267	0.0057735	0.000198903
P69905	UPS-2	used for calibration	50000	Hemoglobin alpha chain	18.23	7.5484	7.5484		18.2433	0.0152753	0.000837306
P02741	UPS-2	not used for calibration	0.5	C-reactive protein	11.61		0.0067		11.63	0.034641	0.00297859
P08758	UPS-2	not used for calibration	0.5	Annexin A 5	17.84		0.0092		17.8233	0.0208167	0.00116794	very weak signal but for some replications is evidently explicit	plausible signal fir ISTD in the 1st replicate R01
P02788	UPS-2	not used for calibration	0.5	Lactotransferrin	14.86		0.0128		14.8367	0.0321455	0.00216663		plausible signal in ISTD apart transition 787.4336(y7) (this transition is completely absent)
P10599	UPS-2	not used for calibration	0.5	Microtubule-associated protein tau [Tau protein]	6.48		0.0168		6.46667	0.011547	0.00178562		plausible peak for in ISTD
P00441	UPS-2	not used for calibration	0.5	Superoxide dismutase [Cu-Zn]	19.6		0.0243		19.6033	0.0057735	0.000294516	abundant interference at fr. 665.3253 (y5), signal for fr. 1076.5735 (y9) is very weak	plausible peak for ISTD specifically in replicate R01
P01579	UPS-2	not used for calibration	5	Interferon gamma (IFN-gamma)	6.93		0.0425		6.90667	0.0251661	0.00364374		highly abundant interference for transition 617.3133(y5) in ISTD signal (peak front)
O00762	UPS-2	not used for calibration	5	Ubiquitin-conjugating enzyme E2 C [UbcH10]	21.79		0.0474		21.7967	0.011547	0.00052976	transitions ordering changed, fr. 475.2349 (y8) is weak
P41159	UPS-2	not used for calibration	5	Ubiquitin-conjugating enzyme E2 E1 [UbcH6]	6.87		0.0602		6.87	0	0		probable peak for ISTD (transition 964.4816(y9) is very weak)
P01127	UPS-2	not used for calibration	50	Platelet-derived growth factor B chain	14.31		0.1078		14.31	0	0
P01344	UPS-2	not used for calibration	50	Insulin-like growth factor II	17.95		0.1267		17.9733	0.0208167	0.0011582	transitions ordering changed, fr. 885.3593(y7) is very weak, RRT+1.17%	plausible signal for endogenous pek (apart transition 885.3593(y7) and for ISTD signal (transitions are slightly shuffled), RRT difference is very large (>1.68%)
O76070	UPS-2	not used for calibration	50	Gamma-synuclein	8.59		0.1812		8.58333	0.011547	0.00134528
P00709	UPS-2	not used for calibration	500	Alpha-lactalbumin	16.6		0.3337		16.6	0	0	low signal, but explicit	weak but plausible and explicit signal for endogenous peak
P15559	UPS-2	not used for calibration	500	Ribosyldihydronicotinamide dehydrogenase [quinone] [Quinone oxidoreductase 2] [NQO2]	12.01		0.4472		11.9933	0.0152753	0.00127365
P02144	UPS-2	not used for calibration	5000	Myoglobin C	15.8		0.7585		15.7867	0.011547	0.00073144	fr.500.3555(y4) is out of relative intensity range (100±10%)	very good signal in ISTD for all transitions
P04040	UPS-2	not used for calibration	5000	Catalase	12.53		1.1492		12.53	0	0
P00167	UPS-2	not used for calibration	5000	Cytochrome b5	14.48		1.7767		14.47	0.0173205	0.00119699		acceptable signal for endogenous peak
Q06830	UPS-2	not used for calibration	5000	Peroxiredoxin 1	14.9		1.8891		14.8933	0.011547	0.000775314		probable peak in ISTD, transition 701.3942(y6) is least stable; transition 694.3770(y6) in endogenous peak may shadow the signal
P61769	UPS-2	not used for calibration	5000	Peptidyl-prolyl cis-trans isomerase A [Cyclophilin A]	0.25		1.9298		0.22	0.03	0.136364	signal for ISTD is supressed
P00915	UPS-2	not used for calibration	50000	Carbonic anhydrase 1	17.38		32.8385		17.3733	0.0057735	0.00033232		plausible signal for endogenous peak, highly abundant transition 571.3450(y5)
P62937	UPS-2	not used for calibration	50000	Ubiquitin	20.98		43.7789		20.9867	0.011547	0.000550207		good signal for endogenous peak; transition 593.3293(y5) is highly abundant in ISTD, the same transition is basic in endogenous peak
P68871	UPS-2	not used for calibration	50000	Hemoglobin beta chain	16.81		54.7808		16.7967	0.011547	0.000687458

## Sheet: UPS data sheet
UniProt Accession Number	UPS2 Amount (fmol)	UniProt Protein Name	MW (Da)	Source or recombinant	Host	Tag	Potential PTMs
P00441	0.5	Superoxide dismutase [Cu-Zn]	15805	Erythrocytes			Acetylation
P01375	0.5	Tumor necrosis factor [TNF-alpha]	17353	Recombinant	E. coli
P02741	0.5	C-reactive protein	23047	Plasma
P02788	0.5	Lactotransferrin	76165	Milk			Glycosylation
P05413	0.5	Fatty acid-binding protein	14727	Plasma			Acetylation, phosphorylation
P08758	0.5	Annexin A 5	35806	Placenta			Acetylation
P10145	0.5	Interleukin-8	8386	Recombinant	E. coli
P10636	0.5	Microtubule-associated protein tau [Tau protein]	45719	Recombinant	E. coli	6-His
O00762	5	Ubiquitin-conjugating enzyme E2 C [UbcH10]	20475	Recombinant	E. coli	6-His
P01112	5	GTPase HRas [Ras protein]	21298	Recombinant	E. coli
P01579	5	Interferon gamma (IFN-gamma)	16879	Recombinant	E. coli
P02787	5	Serotransferrin [Apotransferrin]	75181	Plasma			Glycosylation
P06396	5	Gelsolin	82959	Plasma			Phosphorylation
P09211	5	Glutathione S-transferase P [GST]	23225	Placenta
P51965	5	Ubiquitin-conjugating enzyme E2 E1 [UbcH6]	22227	Recombinant	E. coli	6-His
P99999	5	Cytochrome c[Apocytochrome c]	11618	Recombinant	E. coli
O76070	50	Gamma-synuclein	15363	Recombinant	E. coli
P01008	50	Antithrombin-III	49039	Plasma			Glycosylation
P01127	50	Platelet-derived growth factor B chain	12294	Recombinant	E. coli
P01344	50	Insulin-like growth factor II	7475	Recombinant	E. coli
P08263	50	Glutathione S-transferase A1 [GST A1-1]	25500	Recombinant	E. coli
P10599	50	Thioredoxin	12429	Recombinant	E. coli	6-His
P55957	50	BH3 Interacting domain death agonist [BID]	21995	Recombinant	E. coli
P61769	50	Beta-2-microglobulin	11731	Urine
P00709	500	Alpha-lactalbumin	14078	Milk			Glycosylation
P02753	500	Retinol-binding protein	21071	Urine
P06732	500	Creatine kinase M-type [CK-MM]	43101	Heart
P12081	500	Histidyl-tRNA synthetase [Jo-1]	58233	Recombinant	E. coli
P16083	500	Ribosyldihydronicotinamide dehydrogenase [quinone] [Quinone oxidoreductase 2] [NQO2]	25821	Recombinant	E. coli
P61626	500	Lysozyme C	14701	Milk
P63279	500	Ubiquitin-conjugating enzyme E2 I [UbcH9]	18007	Recombinant	E. coli
Q15843	500	Neddylin [Nedd8]	9072	Recombinant	E. coli
P00167	5000	Cytochrome b5	16022	Recombinant	E. coli	6-His
P01133	5000	Epidermal Growth Factor	6353	Recombinant	E. coli
P02144	5000	Myoglobin C	17053	Heart
P04040	5000	Catalase	59625	Erythrocytes
P15559	5000	NAD(P)H dehydrogenase [quinone] 1 [DT Diaphorase] C	30736	Recombinant	E. coli
P62937	5000	Peptidyl-prolyl cis-trans isomerase A [Cyclophilin A]	20176	Recombinant	E. coli
P63165	5000	Small ubiquitin-related modifier 1 [SUMO-1]	38815	Recombinant	E. coli	GST
Q06830	5000	Peroxiredoxin 1	21979	Recombinant	E. coli
P00915	50000	Carbonic anhydrase 1	28738	Erythrocytes			Acetylation
P00918	50000	Carbonic anhydrase 2	29115	Erythrocytes			Acetylation
P01031	50000	Complement C5 [Complement C5a]	8536	Recombinant	E. coli
P02768	50000	Serum Albumin	66357	Recombinant	Pichia pastoris
P41159	50000	Leptin	16158	Recombinant	E. coli
P62988	50000	Ubiquitin	10597	Recombinant	E. coli	6-His
P68871	50000	Hemoglobin beta chain	15867	Erythrocytes			Acetylation, nitrosylation, glycosylation
P69905	50000	Hemoglobin alpha chain	15126	Erythrocytes

## Sheet: Chi-square for the main markers
Chi-Square statistics for CNDP1, CEACAM1, CP and Ig-proteins in groups of patient wth T2DM or GDM
the observed cell totals, (the expected cell totals) and [the chi-square statistic for each cell] at p<0.05
Group	CEACAM	CNDP	CRP		Group	IgG1	IgG2	IgG3	IgG4
GDM	291 (286.15) [0.08]	32 (35.36) [0.32]	2 (3.49) [0.64]		GDM	88 (84.30) [0.16]	23 (24.91) [0.15]	20 (20.86) [0.04]	21 (21.93) [0.04]
GDM+DF	113 (147.04) [7.88]	49 (18.17) [52.32]	5 (1.79) [5.73]		GDM+DF	78 (78.20) [0.00]	24 (23.11) [0.03]	21 (19.35) [0.14]	18 (20.34) [0.27]
T2DM	311 (300.24) [0.39]	27 (37.10) [2.75]	3 (3.66) [0.12]		T2DM	83 (80.97) [0.05]	25 (23.92) [0.05]	18 (20.04) [0.21]	20 (21.06) [0.05]
T2DM+DF	81 (107.42) [6.50]	37 (13.27) [42.41]	4 (1.31) [5.52]		T2DM+DF	76 (76.54) [0.00]	24 (22.61) [0.09]	20 (18.94) [0.06]	18 (19.91) [0.18]
Control	515 (470.16) [4.28]	17 (58.10) [29.07]	2 (5.74) [2.44]		Control	71 (75.98) [0.33]	21 (22.45) [0.09]	19 (18.80) [0.00]	26 (19.76) [1.97]
The chi-square statistic is 162.9012. The p-value is < 0.00001. The result is significant at p < .05.					The chi-square statistic is 3.9092. The p-value is .98502. The result is not significant at p < .05.
Legend:
GDM - gestational diabetes mellitus;
T2DM - type 2 diabetes mellitus;
DF - diabetic fetopathy indicated by sonography examination
Control - group of uncomplicated pregnancies
