# Supplementary material for: Association of Proteins Modulating Immune Response and Insulin Clearance during Gestation with Antenatal Complications in Patients with Gestational or Type 2 Diabetes Mellitus
Source: Cells. 2020 Apr 21;9(4):1032. doi: 10.3390/cells9041032 (PMC7226479; doi:10.3390/cells9041032)
Supplement: Supplementary file 1 [file cells-09-01032-s001.zip › Appendix_C.xlsx]

## Sheet: G01M
Main Accession	Description	Ensembl Gene ID	Gene Name	Chromosome	GO Accession	GO Description	MW [kDa]	min	max	aver	std	disp	asymm	excess	sum
P00450	Ceruloplasmin (CERU_HUMAN)	ENSG00000047457	CP	3	GO:0008150, GO:0043167, GO:0006464, GO:0005783, GO:0005576, GO:0043226, GO:0005575, GO:0005773, GO:0006810, GO:0005622, GO:0003674, GO:0005764, GO:0005623, GO:0005615, GO:0016491, GO:0005737, GO:0042592	vacuole, biological_process, organelle, extracellular region, transport, cellular_component, cell, molecular_function, cytoplasm, ion binding, cellular protein modification process, extracellular space, oxidoreductase activity, homeostatic process, intracellular, lysosome, endoplasmic reticulum	122.128	0.234687	0.881388	0.56063	0.167962	0.0282114	0.201229	-0.601828	10.652
P00734	Prothrombin (THRB_HUMAN)	ENSG00000180210	F2	11	GO:0008283, GO:0040011, GO:0043167, GO:0006464, GO:0048856, GO:0005794, GO:0009058, GO:0005576, GO:0043226, GO:0005575, GO:0003674, GO:0005623, GO:0016192, GO:0051604, GO:0034641, GO:0008150, GO:0055085, GO:0007165, GO:0000902, GO:0005783, GO:0008233, GO:0004871, GO:0006810, GO:0005622, GO:0005886, GO:0002376, GO:0006950, GO:0040007, GO:0048870, GO:0005615, GO:0005737, GO:0042592, GO:0006629, GO:…	protein maturation, cell differentiation, locomotion, extracellular region, cellular_component, cell, molecular_function, cytoplasm, ion binding, cellular nitrogen compound metabolic process, biosynthetic process, cell morphogenesis, immune system process, extracellular space, homeostatic process, cell proliferation, biological_process, signal transduction, plasma membrane, organelle, peptidase a…	69.9921	0.0793544	0.635083	0.325294	0.131271	0.0172321	0.587321	0.653107	6.18058
P00747	Plasminogen (PLMN_HUMAN)	ENSG00000122194	PLG	6	GO:0008283, GO:0008150, GO:0007155, GO:0008233, GO:0005576, GO:0043226, GO:0044403, GO:0005575, GO:0006810, GO:0005622, GO:0005886, GO:0006950, GO:0003674, GO:0005623, GO:0005615, GO:0016192, GO:0005737, GO:0030198, GO:0031410, GO:0019899	enzyme binding, cell proliferation, biological_process, plasma membrane, organelle, extracellular region, peptidase activity, transport, cellular_component, cell, extracellular matrix organization, molecular_function, cytoplasm, cytoplasmic vesicle, response to stress, cell adhesion, extracellular space, symbiosis, encompassing mutualism through parasitism, intracellular, vesicle-mediated transpo…	90.5102	0.116452	0.674661	0.316084	0.144714	0.0209421	0.85147	0.580077	6.0056
P00751	Complement factor B (CFAB_HUMAN)	ENSG00000204359	CFB	CHR_HSCHR6_MHC_MANN_CTG1	GO:0005623, GO:0008150, GO:0005615, GO:0051604, GO:0008233, GO:0005576, GO:0043226, GO:0005575, GO:0003674, GO:0006950, GO:0002376, GO:0005886	protein maturation, biological_process, response to stress, plasma membrane, organelle, extracellular region, extracellular space, peptidase activity, immune system process, cell, cellular_component, molecular_function	85.4785	0.0489458	0.639294	0.346358	0.14943	0.0223294	0.176519	-0.348029	6.5808
P01009	Alpha-1-antitrypsin (A1AT_HUMAN)	ENSG00000197249	SERPINA1	14	GO:0008150, GO:0061024, GO:0065003, GO:0006461, GO:0022607, GO:0006464, GO:0005794, GO:0005783, GO:0005576, GO:0043226, GO:0006810, GO:0005575, GO:0005578, GO:0005622, GO:0006950, GO:0002376, GO:0003674, GO:0005623, GO:0005615, GO:0016192, GO:0005737, GO:0031410, GO:0030234, GO:0019899	enzyme binding, biological_process, cellular component assembly, organelle, extracellular region, macromolecular complex assembly, transport, cellular_component, cell, molecular_function, cytoplasm, cytoplasmic vesicle, response to stress, membrane organization, enzyme regulator activity, protein complex assembly, cellular protein modification process, golgi apparatus, immune system process, extr…	46.707	1.28397	2.30065	1.64639	0.259956	0.0675772	0.701701	0.64178	31.2814
P01011	Alpha-1-antichymotrypsin (AACT_HUMAN)	ENSG00000196136	SERPINA3	14	GO:0008150, GO:0005576, GO:0043226, GO:0006810, GO:0005575, GO:0005773, GO:0003674, GO:0006950, GO:0002376, GO:0005622, GO:0005764, GO:0005634, GO:0005623, GO:0003677, GO:0005615, GO:0016192, GO:0005737, GO:0042592, GO:0006629, GO:0031410, GO:0030234	vacuole, biological_process, organelle, extracellular region, nucleus, transport, cellular_component, cell, molecular_function, cytoplasm, cytoplasmic vesicle, response to stress, enzyme regulator activity, lipid metabolic process, dna binding, immune system process, extracellular space, homeostatic process, intracellular, lysosome, vesicle-mediated transport	47.6205	0.211357	1.04618	0.68399	0.219799	0.0483114	-0.396562	-0.412332	12.9958
P01019	Angiotensinogen (ANGT_HUMAN)	ENSG00000135744	AGT	1	GO:0008283, GO:0040011, GO:0034330, GO:0022607, GO:0006464, GO:0048856, GO:0009058, GO:0005576, GO:0043226, GO:0003013, GO:0005575, GO:0003674, GO:0005623, GO:0006913, GO:0008219, GO:0005829, GO:0051604, GO:0034641, GO:0050877, GO:0008150, GO:0055085, GO:0007165, GO:0007267, GO:0048646, GO:0007568, GO:0006810, GO:0000003, GO:0040007, GO:0005622, GO:0006950, GO:0048870, GO:0006605, GO:0005615, GO:…	protein maturation, cell differentiation, cell-cell signaling, cellular component assembly, locomotion, anatomical structure formation involved in morphogenesis, extracellular region, cellular_component, cell, extracellular matrix organization, molecular_function, cytoplasm, cellular nitrogen compound metabolic process, biosynthetic process, enzyme regulator activity, protein targeting, extracell…	53.1205	0.318266	1.73962	0.875368	0.355874	0.126646	0.764612	0.53919	16.632
P01023	Alpha-2-macroglobulin (A2MG_HUMAN)	ENSG00000175899	A2M	12	GO:0008150, GO:0007165, GO:0043226, GO:0005576, GO:0005575, GO:0006810, GO:0005622, GO:0003674, GO:0002376, GO:0006950, GO:0005623, GO:0005615, GO:0016192, GO:0005737, GO:0030198, GO:0030154, GO:0031410, GO:0005829, GO:0051604, GO:0030234, GO:0019899	enzyme binding, cell differentiation, protein maturation, biological_process, signal transduction, cytosol, organelle, extracellular region, transport, cellular_component, cell, extracellular matrix organization, molecular_function, cytoplasm, cytoplasmic vesicle, response to stress, enzyme regulator activity, immune system process, extracellular space, intracellular, vesicle-mediated transport	163.188	0.256173	0.631489	0.437627	0.0902673	0.00814819	0.136857	0.180489	8.31492
P01024	Complement C3 (CO3_HUMAN)	ENSG00000125730	C3	19	GO:0048856, GO:0006464, GO:0009058, GO:0043226, GO:0005576, GO:0005773, GO:0005575, GO:0003674, GO:0044281, GO:0005623, GO:0016192, GO:0031410, GO:0051604, GO:0008150, GO:0007165, GO:0048646, GO:0005783, GO:0008233, GO:0006810, GO:0005622, GO:0002376, GO:0006950, GO:0005886, GO:0005764, GO:0005615, GO:0005737, GO:0006629, GO:0030234	protein maturation, anatomical structure formation involved in morphogenesis, extracellular region, cellular_component, cell, molecular_function, cytoplasm, biosynthetic process, enzyme regulator activity, immune system process, extracellular space, vacuole, biological_process, signal transduction, plasma membrane, organelle, peptidase activity, transport, cytoplasmic vesicle, response to stress,…	187.03	0.238749	0.536008	0.374165	0.0850413	0.00723203	0.212528	-0.853304	7.10914
P01042	Kininogen-1 (KNG1_HUMAN)	ENSG00000113889	KNG1	3	GO:0008150, GO:0006464, GO:0043167, GO:0007155, GO:0005783, GO:0043226, GO:0005576, GO:0003013, GO:0006810, GO:0005575, GO:0006950, GO:0005886, GO:0003674, GO:0005622, GO:0005623, GO:0005615, GO:0008219, GO:0016192, GO:0005737, GO:0042592, GO:0031410, GO:0030234	cell death, biological_process, plasma membrane, organelle, extracellular region, transport, cellular_component, cell, molecular_function, circulatory system process, cytoplasm, ion binding, cytoplasmic vesicle, response to stress, cell adhesion, enzyme regulator activity, cellular protein modification process, extracellular space, homeostatic process, intracellular, endoplasmic reticulum, vesicl…	71.9122	0.123057	0.709643	0.34492	0.17526	0.030716	0.416305	-0.859283	6.55348
P01619	Immunoglobulin kappa variable 3-20 (KV320_HUMAN)	ENSG00000282402	IGKV3-20	CHR_HG2290_PATCH	GO:0008150, GO:0007165, GO:0040011, GO:0008233, GO:0043234, GO:0043226, GO:0005576, GO:0006810, GO:0005575, GO:0003674, GO:0006950, GO:0002376, GO:0005886, GO:0048870, GO:0005623, GO:0005615, GO:0016192, GO:0051604	protein maturation, biological_process, signal transduction, plasma membrane, organelle, locomotion, extracellular region, peptidase activity, transport, protein complex, cellular_component, cell, molecular_function, cell motility, response to stress, immune system process, extracellular space, vesicle-mediated transport	12.5493	0.750298	4.96541	2.54644	1.11062	1.23348	0.519879	-0.513404	48.3823
P01834	Immunoglobulin kappa constant (IGKC_HUMAN)	ENSG00000211592	IGKC	2			11.7578	5.45298	16.8768	9.95049	3.08512	9.51794	0.699428	-0.0971944	189.059
P01857	Immunoglobulin heavy constant gamma 1 (IGHG1_HUMAN)	ENSG00000211896	IGHG1	14	GO:0008150, GO:0061024, GO:0007165, GO:0008233, GO:0043234, GO:0005576, GO:0043226, GO:0005575, GO:0006810, GO:0002376, GO:0006950, GO:0003674, GO:0005886, GO:0005623, GO:0005615, GO:0016192, GO:0051604	protein maturation, biological_process, signal transduction, plasma membrane, organelle, extracellular region, peptidase activity, transport, protein complex, cellular_component, cell, molecular_function, response to stress, membrane organization, immune system process, extracellular space, vesicle-mediated transport	36.0832	1.28014	3.56267	2.35487	0.675514	0.456319	0.152969	-0.711115	44.7424
P01859	Immunoglobulin heavy constant gamma 2 (IGHG2_HUMAN)	ENSG00000274497	IGHG2	CHR_HSCHR14_3_CTG1	GO:0061024, GO:0008150, GO:0007165, GO:0043234, GO:0008233, GO:0043226, GO:0005576, GO:0005575, GO:0006810, GO:0005886, GO:0003674, GO:0002376, GO:0006950, GO:0005623, GO:0005615, GO:0016192, GO:0051604	protein maturation, biological_process, signal transduction, plasma membrane, organelle, extracellular region, peptidase activity, transport, protein complex, cellular_component, cell, molecular_function, response to stress, membrane organization, immune system process, extracellular space, vesicle-mediated transport	35.8778	0.628302	2.31969	1.60358	0.414028	0.171419	-0.343608	0.854009	30.468
P01871	Immunoglobulin heavy constant mu (IGHM_HUMAN)	ENSG00000211899	IGHM	14	GO:0008150, GO:0061024, GO:0007165, GO:0040011, GO:0043167, GO:0008289, GO:0043234, GO:0043226, GO:0005576, GO:0006810, GO:0005575, GO:0003674, GO:0002376, GO:0005886, GO:0006950, GO:0048870, GO:0003677, GO:0005623, GO:0005615, GO:0016192	biological_process, signal transduction, plasma membrane, organelle, locomotion, extracellular region, transport, protein complex, cellular_component, cell, lipid binding, molecular_function, cell motility, ion binding, response to stress, membrane organization, dna binding, immune system process, extracellular space, vesicle-mediated transport	49.4086	0.408363	3.27582	1.35978	0.721681	0.520823	1.24311	1.76081	25.8358
P02647	Apolipoprotein A-I (APOA1_HUMAN)	ENSG00000118137	APOA1	11	GO:0009790, GO:0008283, GO:0007010, GO:0009056, GO:0040011, GO:0022607, GO:0048856, GO:0043167, GO:0006464, GO:0008289, GO:0007155, GO:0009058, GO:0005576, GO:0043226, GO:0005575, GO:0003674, GO:0044281, GO:0005623, GO:0016192, GO:0005768, GO:0005829, GO:0031410, GO:0008150, GO:0055085, GO:0065003, GO:0007165, GO:0000902, GO:0005783, GO:0006810, GO:0002376, GO:0005622, GO:0005886, GO:0006950, GO:…	cell differentiation, cellular component assembly, locomotion, embryo development, extracellular region, cellular_component, cell, molecular_function, cytoplasm, ion binding, endosome, biosynthetic process, cell adhesion, enzyme regulator activity, cell morphogenesis, immune system process, extracellular space, homeostatic process, enzyme binding, catabolic process, cell proliferation, cytoskelet…	30.7589	1.22805	3.45377	2.38955	0.599151	0.358982	0.0288186	-0.62981	45.4014
P02649	Apolipoprotein E (APOE_HUMAN)	ENSG00000130203	APOE	19	GO:0008283, GO:0007010, GO:0009056, GO:0040011, GO:0022607, GO:0043167, GO:0048856, GO:0006464, GO:0008289, GO:0005794, GO:0009058, GO:0005576, GO:0043226, GO:0005575, GO:0003013, GO:0003674, GO:0044281, GO:0005623, GO:0016192, GO:0008219, GO:0005768, GO:0031410, GO:0034641, GO:0061024, GO:0008150, GO:0065003, GO:0007165, GO:0000902, GO:0007267, GO:0005783, GO:0044403, GO:0006810, GO:0005622, GO:…	cell differentiation, cell-cell signaling, cellular component assembly, locomotion, extracellular region, cellular_component, cell, molecular_function, cytoplasm, ion binding, endosome, cellular nitrogen compound metabolic process, biosynthetic process, membrane organization, enzyme regulator activity, cell morphogenesis, extracellular space, homeostatic process, cytoskeletal protein binding, cat…	36.1318	0.439876	1.47825	0.841373	0.291749	0.0851175	1.01802	0.633999	15.9861
P02652	Apolipoprotein A-II (APOA2_HUMAN)	ENSG00000158874	APOA2	1	GO:0009056, GO:0022607, GO:0048856, GO:0006464, GO:0043167, GO:0008289, GO:0009058, GO:0043226, GO:0005576, GO:0005575, GO:0003674, GO:0044281, GO:0005623, GO:0005768, GO:0005829, GO:0031410, GO:0008150, GO:0065003, GO:0005783, GO:0044403, GO:0006810, GO:0005622, GO:0002376, GO:0006950, GO:0005615, GO:0005737, GO:0042592, GO:0006629, GO:0030234	cellular component assembly, extracellular region, cellular_component, cell, molecular_function, cytoplasm, ion binding, endosome, biosynthetic process, enzyme regulator activity, immune system process, extracellular space, homeostatic process, catabolic process, cytosol, biological_process, organelle, macromolecular complex assembly, transport, lipid binding, cytoplasmic vesicle, response to str…	11.1679	2.3239	6.12317	3.23228	0.916961	0.840817	1.99839	4.79869	61.4132
P02654	Apolipoprotein C-I (APOC1_HUMAN)	ENSG00000130208	APOC1	19	GO:0008150, GO:0065003, GO:0009056, GO:0022607, GO:0043167, GO:0005783, GO:0008289, GO:0009058, GO:0043226, GO:0005576, GO:0006810, GO:0005575, GO:0005622, GO:0003674, GO:0044281, GO:0005623, GO:0005615, GO:0016192, GO:0005737, GO:0006629, GO:0030234	catabolic process, biological_process, cellular component assembly, organelle, extracellular region, macromolecular complex assembly, transport, cellular_component, cell, lipid binding, molecular_function, cytoplasm, ion binding, biosynthetic process, small molecule metabolic process, enzyme regulator activity, lipid metabolic process, extracellular space, intracellular, endoplasmic reticulum, ve…	9.32609	0.644545	6.25337	2.60597	1.47487	2.17525	0.538163	0.467529	49.5135
P02656	Apolipoprotein C-III (APOC3_HUMAN)	ENSG00000110245	APOC3	11	GO:0008150, GO:0065003, GO:0009056, GO:0007165, GO:0022607, GO:0043167, GO:0008289, GO:0009058, GO:0005576, GO:0043226, GO:0005575, GO:0006810, GO:0005622, GO:0003674, GO:0044281, GO:0005623, GO:0005615, GO:0005768, GO:0016192, GO:0005737, GO:0042592, GO:0006629, GO:0031410, GO:0030234	catabolic process, biological_process, signal transduction, cellular component assembly, organelle, extracellular region, macromolecular complex assembly, transport, cellular_component, cell, lipid binding, molecular_function, cytoplasm, ion binding, endosome, cytoplasmic vesicle, biosynthetic process, small molecule metabolic process, enzyme regulator activity, lipid metabolic process, extracell…	10.8455	1.35106	5.09605	2.33181	0.969965	0.940831	1.56806	2.65541	44.3043
P02749	Beta-2-glycoprotein 1 (APOH_HUMAN)	ENSG00000091583	APOH	17	GO:0008283, GO:0008150, GO:0040011, GO:0043167, GO:0048856, GO:0048646, GO:0008289, GO:0005576, GO:0043226, GO:0005575, GO:0006810, GO:0005622, GO:0003674, GO:0006950, GO:0048870, GO:0005623, GO:0005615, GO:0016192, GO:0008219, GO:0005737, GO:0006629, GO:0031410, GO:0051604, GO:0030234	protein maturation, cell proliferation, cell death, biological_process, organelle, locomotion, anatomical structure formation involved in morphogenesis, extracellular region, transport, cellular_component, cell, lipid binding, molecular_function, cell motility, cytoplasm, ion binding, cytoplasmic vesicle, response to stress, enzyme regulator activity, lipid metabolic process, extracellular space,…	38.2727	0.0854049	0.552238	0.334586	0.136644	0.0186716	-0.164765	-0.800107	6.35713
P02760	Protein AMBP (AMBP_HUMAN)	ENSG00000106927	AMBP	9	GO:0008150, GO:0009056, GO:0007165, GO:0006464, GO:0007155, GO:0043226, GO:0044403, GO:0005576, GO:0006810, GO:0005575, GO:0005886, GO:0006950, GO:0005622, GO:0002376, GO:0003674, GO:0000003, GO:0005623, GO:0005615, GO:0016192, GO:0051186, GO:0034641, GO:0030234	catabolic process, cofactor metabolic process, biological_process, signal transduction, plasma membrane, organelle, extracellular region, transport, cellular_component, cell, molecular_function, cellular nitrogen compound metabolic process, response to stress, cell adhesion, enzyme regulator activity, cellular protein modification process, immune system process, extracellular space, symbiosis, en…	38.974	0.278507	1.22007	0.701876	0.266606	0.0710785	0.481361	-0.283818	13.3356
P02763	Alpha-1-acid glycoprotein 1 (A1AG1_HUMAN)	ENSG00000229314	ORM1	9	GO:0008150, GO:0043226, GO:0005576, GO:0005575, GO:0006810, GO:0005622, GO:0003674, GO:0006950, GO:0002376, GO:0005623, GO:0005615, GO:0016192, GO:0005737, GO:0031410	biological_process, organelle, extracellular region, transport, cellular_component, cell, molecular_function, cytoplasm, cytoplasmic vesicle, response to stress, immune system process, extracellular space, intracellular, vesicle-mediated transport	23.4968	1.14798	3.68876	2.15216	0.772335	0.596501	0.654116	-0.874017	40.891
P02765	Alpha-2-HS-glycoprotein (FETUA_HUMAN)	ENSG00000145192	AHSG	3	GO:0008150, GO:0007165, GO:0048856, GO:0006464, GO:0005794, GO:0005783, GO:0005576, GO:0043226, GO:0005575, GO:0006810, GO:0005622, GO:0003674, GO:0006950, GO:0002376, GO:0005623, GO:0005615, GO:0016192, GO:0005737, GO:0031410, GO:0030234	biological_process, signal transduction, organelle, extracellular region, transport, cellular_component, cell, molecular_function, cytoplasm, cytoplasmic vesicle, response to stress, enzyme regulator activity, cellular protein modification process, golgi apparatus, immune system process, extracellular space, anatomical structure development, intracellular, endoplasmic reticulum, vesicle-mediated …	39.2997	0.557553	2.22925	1.10358	0.357688	0.127941	1.68153	4.74318	20.9681
P02768	Serum albumin (ALBU_HUMAN)	ENSG00000163631	ALB	4	GO:0008150, GO:0043167, GO:0006464, GO:0008289, GO:0005794, GO:0005783, GO:0043234, GO:0005576, GO:0043226, GO:0044403, GO:0005575, GO:0006810, GO:0005622, GO:0003674, GO:0006950, GO:0005623, GO:0005634, GO:0003677, GO:0005615, GO:0016192, GO:0008219, GO:0005737, GO:0042592, GO:0031410	cell death, biological_process, organelle, extracellular region, nucleus, transport, protein complex, cellular_component, cell, lipid binding, molecular_function, cytoplasm, ion binding, cytoplasmic vesicle, response to stress, dna binding, cellular protein modification process, golgi apparatus, extracellular space, homeostatic process, symbiosis, encompassing mutualism through parasitism, intrac…	69.3215	1.90397	5.53798	3.22593	0.899311	0.80876	1.22603	1.84632	61.2928
P02774	Vitamin D-binding protein (VTDB_HUMAN)	ENSG00000145321	GC	4	GO:0008150, GO:0008289, GO:0005576, GO:0043226, GO:0006810, GO:0005773, GO:0005575, GO:0003674, GO:0005622, GO:0005764, GO:0044281, GO:0005623, GO:0005615, GO:0005737, GO:0006629, GO:0005829, GO:0008092	vacuole, biological_process, cytosol, organelle, extracellular region, transport, cellular_component, cell, lipid binding, molecular_function, cytoplasm, small molecule metabolic process, lipid metabolic process, extracellular space, cytoskeletal protein binding, intracellular, lysosome	52.929	0.398602	1.04478	0.679762	0.200255	0.0401019	0.284444	-1.21299	12.9155
P02787	Serotransferrin (TRFE_HUMAN)	ENSG00000091513	TF	3	GO:0061024, GO:0008150, GO:0055085, GO:0022857, GO:0006464, GO:0043167, GO:0005783, GO:0043226, GO:0005576, GO:0005575, GO:0006810, GO:0005886, GO:0005622, GO:0003674, GO:0005623, GO:0005615, GO:0005768, GO:0016192, GO:0005737, GO:0042592, GO:0031410	biological_process, transmembrane transporter activity, plasma membrane, organelle, extracellular region, transport, cellular_component, cell, molecular_function, cytoplasm, transmembrane transport, ion binding, endosome, cytoplasmic vesicle, membrane organization, cellular protein modification process, extracellular space, homeostatic process, intracellular, endoplasmic reticulum, vesicle-mediat…	77.0136	0.918625	2.29954	1.5389	0.459384	0.211034	0.21162	-1.221	29.2392
P02790	Hemopexin (HEMO_HUMAN)	ENSG00000110169	HPX	11	GO:0008150, GO:0007165, GO:0043167, GO:0043226, GO:0044403, GO:0005576, GO:0006810, GO:0005575, GO:0006950, GO:0002376, GO:0003674, GO:0005622, GO:0005623, GO:0005615, GO:0016192, GO:0005737, GO:0042592, GO:0051186, GO:0031410	cofactor metabolic process, biological_process, signal transduction, organelle, extracellular region, transport, cellular_component, cell, molecular_function, cytoplasm, ion binding, cytoplasmic vesicle, response to stress, immune system process, extracellular space, homeostatic process, symbiosis, encompassing mutualism through parasitism, intracellular, vesicle-mediated transport	51.6433	0.581045	1.57762	0.962683	0.268154	0.0719067	0.720376	-0.11613	18.291
P04004	Vitronectin (VTNC_HUMAN)	ENSG00000109072	VTN	17	GO:0009790, GO:0040011, GO:0006461, GO:0022607, GO:0006464, GO:0048856, GO:0043167, GO:0005794, GO:0007155, GO:0005576, GO:0043226, GO:0005575, GO:0005578, GO:0003674, GO:0005623, GO:0016192, GO:0051604, GO:0008150, GO:0065003, GO:0007165, GO:0048646, GO:0005783, GO:0043234, GO:0006810, GO:0005622, GO:0006950, GO:0002376, GO:0005886, GO:0048870, GO:0005615, GO:0005737, GO:0030154, GO:0030198	protein maturation, cell differentiation, cellular component assembly, locomotion, anatomical structure formation involved in morphogenesis, embryo development, extracellular region, cellular_component, cell, protein complex, extracellular matrix organization, molecular_function, cytoplasm, ion binding, cell adhesion, immune system process, extracellular space, biological_process, signal transduc…	54.2712	0.468618	2.09818	0.965285	0.399293	0.159435	1.34665	2.34184	18.3404
P04114	Apolipoprotein B-100 (APOB_HUMAN)	ENSG00000084674	APOB	2	GO:0009790, GO:0040011, GO:0009056, GO:0022607, GO:0043167, GO:0006464, GO:0048856, GO:0008289, GO:0009058, GO:0005576, GO:0043226, GO:0005575, GO:0005773, GO:0003674, GO:0044281, GO:0005623, GO:0016192, GO:0005768, GO:0005829, GO:0031410, GO:0061024, GO:0008150, GO:0065003, GO:0007165, GO:0005783, GO:0044403, GO:0006810, GO:0005886, GO:0000003, GO:0002376, GO:0006950, GO:0005622, GO:0005764, GO:…	cell differentiation, cellular component assembly, locomotion, embryo development, extracellular region, cellular_component, cell, molecular_function, cytoplasm, ion binding, endosome, biosynthetic process, membrane organization, immune system process, extracellular space, homeostatic process, enzyme binding, catabolic process, vacuole, cytosol, biological_process, signal transduction, plasma mem…	515.283	0.0418106	0.155574	0.103005	0.0294889	0.000869597	-0.0692168	-0.492087	1.9571
P04217	Alpha-1B-glycoprotein (A1BG_HUMAN)	ENSG00000121410	A1BG	19	GO:0008150, GO:0043226, GO:0005576, GO:0006810, GO:0005575, GO:0003674, GO:0002376, GO:0005622, GO:0005623, GO:0005615, GO:0016192, GO:0005737, GO:0031410	biological_process, organelle, extracellular region, transport, cellular_component, cell, molecular_function, cytoplasm, cytoplasmic vesicle, immune system process, extracellular space, intracellular, vesicle-mediated transport	54.2195	0.476373	1.7848	1.18593	0.350429	0.122801	0.00602882	-0.334355	22.5327
P04433	Immunoglobulin kappa variable 3-11 (KV311_HUMAN)	ENSG00000282823	IGKV3-11	CHR_HG2290_PATCH			12.5673	0.838473	3.83937	2.13098	0.933502	0.871426	0.699846	-0.341261	40.4886
P08603	Complement factor H (CFAH_HUMAN)	ENSG00000000971	CFH	1	GO:0008150, GO:0005615, GO:0043167, GO:0051604, GO:0005576, GO:0043226, GO:0005575, GO:0003674, GO:0002376, GO:0006950	ion binding, protein maturation, biological_process, response to stress, organelle, extracellular region, extracellular space, immune system process, cellular_component, molecular_function	139.005	0.0746585	0.360834	0.209723	0.0815723	0.00665404	0.25653	-0.721746	3.98474
P08697	Alpha-2-antiplasmin (A2AP_HUMAN)	ENSG00000167711	SERPINF2	17	GO:0008283, GO:0007010, GO:0022607, GO:0048856, GO:0006464, GO:0007155, GO:0009058, GO:0043226, GO:0005576, GO:0005575, GO:0003013, GO:0003674, GO:0005623, GO:0016192, GO:0031410, GO:0051604, GO:0034641, GO:0008150, GO:0007165, GO:0043234, GO:0006810, GO:0005622, GO:0006950, GO:0005615, GO:0005737, GO:0030154, GO:0030198, GO:0030234, GO:0019899	protein maturation, cell differentiation, cellular component assembly, extracellular region, cellular_component, cell, protein complex, extracellular matrix organization, molecular_function, cytoplasm, cellular nitrogen compound metabolic process, biosynthetic process, cell adhesion, enzyme regulator activity, extracellular space, enzyme binding, cell proliferation, cytoskeleton organization, bio…	54.5311	0.098058	0.632519	0.334468	0.151306	0.0228936	0.395179	-0.101802	6.35489
P10909	Clusterin (CLUS_HUMAN)	ENSG00000120885	CLU	8	GO:0008283, GO:0009056, GO:0006461, GO:0022607, GO:0006464, GO:0048856, GO:0005794, GO:0009058, GO:0005576, GO:0043226, GO:0005575, GO:0003674, GO:0005623, GO:0007009, GO:0016192, GO:0008219, GO:0005829, GO:0031410, GO:0051604, GO:0034641, GO:0008150, GO:0061024, GO:0065003, GO:0007165, GO:0000902, GO:0005783, GO:0043234, GO:0044403, GO:0006457, GO:0006810, GO:0002376, GO:0006950, GO:0007005, GO:…	protein maturation, cell differentiation, cellular component assembly, extracellular region, cellular_component, cell, protein complex, molecular_function, cytoplasm, plasma membrane organization, cellular nitrogen compound metabolic process, biosynthetic process, membrane organization, cell morphogenesis, protein folding, immune system process, extracellular space, enzyme binding, mitochondrion …	52.461	0.261157	0.730263	0.458336	0.160545	0.0257748	0.423102	-1.33959	8.70838
P19652	Alpha-1-acid glycoprotein 2 (A1AG2_HUMAN)	ENSG00000228278	ORM2	9	GO:0008150, GO:0005576, GO:0043226, GO:0006810, GO:0005575, GO:0005773, GO:0005622, GO:0002376, GO:0006950, GO:0005764, GO:0005623, GO:0005615, GO:0016192, GO:0005737, GO:0031410	vacuole, biological_process, organelle, extracellular region, transport, cellular_component, cell, cytoplasm, cytoplasmic vesicle, response to stress, immune system process, extracellular space, intracellular, lysosome, vesicle-mediated transport	23.5876	0.756251	2.6918	1.49454	0.576163	0.331964	0.758598	-0.456039	28.3963
P19823	Inter-alpha-trypsin inhibitor heavy chain H2 (ITIH2_HUMAN)	ENSG00000151655	ITIH2	10	GO:0008150, GO:0005623, GO:0005615, GO:0005737, GO:0006464, GO:0005783, GO:0043226, GO:0005576, GO:0005575, GO:0030234, GO:0003674, GO:0005622	cytoplasm, biological_process, organelle, enzyme regulator activity, extracellular region, extracellular space, cellular protein modification process, cell, cellular_component, intracellular, endoplasmic reticulum, molecular_function	106.397	0.163578	0.514436	0.346437	0.100363	0.0100727	-0.0130334	-0.580284	6.58231
P19827	Inter-alpha-trypsin inhibitor heavy chain H1 (ITIH1_HUMAN)	ENSG00000055957	ITIH1	3	GO:0008150, GO:0005615, GO:0043167, GO:0043226, GO:0005576, GO:0005575, GO:0030234, GO:0003674	ion binding, biological_process, organelle, enzyme regulator activity, extracellular region, extracellular space, cellular_component, molecular_function	101.326	0.170104	0.87853	0.368149	0.182567	0.0333305	1.37773	2.20211	6.99483
P43652	Afamin (AFAM_HUMAN)	ENSG00000079557	AFM	4	GO:0008150, GO:0005615, GO:0043226, GO:0005576, GO:0006810, GO:0005575, GO:0003674	biological_process, organelle, extracellular region, extracellular space, transport, cellular_component, molecular_function	69.024	0.0598557	0.377536	0.188732	0.0768224	0.00590167	0.967777	1.54684	3.5859
P68871	Hemoglobin subunit beta (HBB_HUMAN)	ENSG00000244734	HBB	11	GO:0006461, GO:0009056, GO:0022607, GO:0043167, GO:0007155, GO:0009058, GO:0005576, GO:0043226, GO:0005575, GO:0003013, GO:0003674, GO:0005623, GO:0016192, GO:0008219, GO:0016491, GO:0005829, GO:0031410, GO:0034641, GO:0008150, GO:0065003, GO:0043234, GO:0006810, GO:0005622, GO:0002376, GO:0006950, GO:0005615, GO:0005737	cellular component assembly, extracellular region, cellular_component, cell, protein complex, molecular_function, cytoplasm, ion binding, cellular nitrogen compound metabolic process, biosynthetic process, cell adhesion, immune system process, extracellular space, catabolic process, cell death, cytosol, biological_process, organelle, macromolecular complex assembly, transport, circulatory system …	15.9883	0.811878	3.90664	2.02632	0.900888	0.8116	0.349869	-0.721352	38.5001
Q14624	Inter-alpha-trypsin inhibitor heavy chain H4 (ITIH4_HUMAN)	ENSG00000055955	ITIH4	3	GO:0008150, GO:0043226, GO:0005576, GO:0006810, GO:0005575, GO:0005886, GO:0006950, GO:0003674, GO:0005622, GO:0005623, GO:0005615, GO:0016192, GO:0005737, GO:0031410, GO:0030234	biological_process, plasma membrane, organelle, extracellular region, transport, cellular_component, cell, molecular_function, cytoplasm, cytoplasmic vesicle, response to stress, enzyme regulator activity, extracellular space, intracellular, vesicle-mediated transport	103.293	0.243093	0.727695	0.404738	0.12863	0.0165457	0.836332	0.644549	7.69001

## Sheet: G02M
Main Accession	Description	Ensembl Gene ID	Gene Name	Chromosome	GO Accession	GO Description	MW [kDa]	min	max	aver	std	disp	asymm	excess	sum
O14791	Apolipoprotein L1 (APOL1_HUMAN)	ENSG00000100342	APOL1	22	GO:0008150, GO:0055085, GO:0022857, GO:0006464, GO:0008289, GO:0005783, GO:0005576, GO:0043226, GO:0005575, GO:0006810, GO:0005622, GO:0002376, GO:0003674, GO:0006950, GO:0044281, GO:0005623, GO:0005615, GO:0016192, GO:0005737, GO:0006629	biological_process, transmembrane transporter activity, organelle, extracellular region, transport, cellular_component, cell, lipid binding, molecular_function, cytoplasm, transmembrane transport, response to stress, small molecule metabolic process, lipid metabolic process, cellular protein modification process, immune system process, extracellular space, intracellular, endoplasmic reticulum, ve…	43.9469	0.146411	0.87464	0.398289	0.21457	0.0460404	1.41913	2.66654	3.5846
P00450	Ceruloplasmin (CERU_HUMAN)	ENSG00000047457	CP	3	GO:0008150, GO:0043167, GO:0006464, GO:0005783, GO:0005576, GO:0043226, GO:0005575, GO:0005773, GO:0006810, GO:0005622, GO:0003674, GO:0005764, GO:0005623, GO:0005615, GO:0016491, GO:0005737, GO:0042592	vacuole, biological_process, organelle, extracellular region, transport, cellular_component, cell, molecular_function, cytoplasm, ion binding, cellular protein modification process, extracellular space, oxidoreductase activity, homeostatic process, intracellular, lysosome, endoplasmic reticulum	122.128	0.346108	0.762722	0.514334	0.142816	0.0203964	0.728841	-0.822424	4.62901
P00734	Prothrombin (THRB_HUMAN)	ENSG00000180210	F2	11	GO:0008283, GO:0040011, GO:0043167, GO:0006464, GO:0048856, GO:0005794, GO:0009058, GO:0005576, GO:0043226, GO:0005575, GO:0003674, GO:0005623, GO:0016192, GO:0051604, GO:0034641, GO:0008150, GO:0055085, GO:0007165, GO:0000902, GO:0005783, GO:0008233, GO:0004871, GO:0006810, GO:0005622, GO:0005886, GO:0002376, GO:0006950, GO:0040007, GO:0048870, GO:0005615, GO:0005737, GO:0042592, GO:0006629, GO:…	protein maturation, cell differentiation, locomotion, extracellular region, cellular_component, cell, molecular_function, cytoplasm, ion binding, cellular nitrogen compound metabolic process, biosynthetic process, cell morphogenesis, immune system process, extracellular space, homeostatic process, cell proliferation, biological_process, signal transduction, plasma membrane, organelle, peptidase a…	69.9921	0.111388	0.725771	0.374745	0.192252	0.036961	0.47667	-0.0411313	3.37271
P00738	Haptoglobin (HPT_HUMAN)	ENSG00000257017	HP	16	GO:0008150, GO:0009056, GO:0043234, GO:0005576, GO:0043226, GO:0005575, GO:0006810, GO:0005622, GO:0002376, GO:0006950, GO:0003674, GO:0005623, GO:0005615, GO:0008219, GO:0016192, GO:0005737, GO:0031410	catabolic process, cell death, biological_process, organelle, extracellular region, transport, protein complex, cellular_component, cell, molecular_function, cytoplasm, cytoplasmic vesicle, response to stress, immune system process, extracellular space, intracellular, vesicle-mediated transport	45.1766	0.552661	1.8113	1.34483	0.452526	0.20478	-0.635845	-1.03855	12.1035
P00747	Plasminogen (PLMN_HUMAN)	ENSG00000122194	PLG	6	GO:0008283, GO:0008150, GO:0007155, GO:0008233, GO:0005576, GO:0043226, GO:0044403, GO:0005575, GO:0006810, GO:0005622, GO:0005886, GO:0006950, GO:0003674, GO:0005623, GO:0005615, GO:0016192, GO:0005737, GO:0030198, GO:0031410, GO:0019899	enzyme binding, cell proliferation, biological_process, plasma membrane, organelle, extracellular region, peptidase activity, transport, cellular_component, cell, extracellular matrix organization, molecular_function, cytoplasm, cytoplasmic vesicle, response to stress, cell adhesion, extracellular space, symbiosis, encompassing mutualism through parasitism, intracellular, vesicle-mediated transpo…	90.5102	0.0857641	0.548799	0.257162	0.15441	0.0238425	0.906014	0.0357137	2.31446
P00751	Complement factor B (CFAB_HUMAN)	ENSG00000204359	CFB	CHR_HSCHR6_MHC_MANN_CTG1	GO:0005623, GO:0008150, GO:0005615, GO:0051604, GO:0008233, GO:0005576, GO:0043226, GO:0005575, GO:0003674, GO:0006950, GO:0002376, GO:0005886	protein maturation, biological_process, response to stress, plasma membrane, organelle, extracellular region, extracellular space, peptidase activity, immune system process, cell, cellular_component, molecular_function	85.4785	0.159817	0.578123	0.339325	0.137324	0.0188578	0.4191	-0.656142	3.05392
P01009	Alpha-1-antitrypsin (A1AT_HUMAN)	ENSG00000197249	SERPINA1	14	GO:0008150, GO:0061024, GO:0065003, GO:0006461, GO:0022607, GO:0006464, GO:0005794, GO:0005783, GO:0005576, GO:0043226, GO:0006810, GO:0005575, GO:0005578, GO:0005622, GO:0006950, GO:0002376, GO:0003674, GO:0005623, GO:0005615, GO:0016192, GO:0005737, GO:0031410, GO:0030234, GO:0019899	enzyme binding, biological_process, cellular component assembly, organelle, extracellular region, macromolecular complex assembly, transport, cellular_component, cell, molecular_function, cytoplasm, cytoplasmic vesicle, response to stress, membrane organization, enzyme regulator activity, protein complex assembly, cellular protein modification process, golgi apparatus, immune system process, extr…	46.707	0.792609	4.48437	2.12772	1.12408	1.26355	1.13543	1.5045	19.1495
P01019	Angiotensinogen (ANGT_HUMAN)	ENSG00000135744	AGT	1	GO:0008283, GO:0040011, GO:0034330, GO:0022607, GO:0006464, GO:0048856, GO:0009058, GO:0005576, GO:0043226, GO:0003013, GO:0005575, GO:0003674, GO:0005623, GO:0006913, GO:0008219, GO:0005829, GO:0051604, GO:0034641, GO:0050877, GO:0008150, GO:0055085, GO:0007165, GO:0007267, GO:0048646, GO:0007568, GO:0006810, GO:0000003, GO:0040007, GO:0005622, GO:0006950, GO:0048870, GO:0006605, GO:0005615, GO:…	protein maturation, cell differentiation, cell-cell signaling, cellular component assembly, locomotion, anatomical structure formation involved in morphogenesis, extracellular region, cellular_component, cell, extracellular matrix organization, molecular_function, cytoplasm, cellular nitrogen compound metabolic process, biosynthetic process, enzyme regulator activity, protein targeting, extracell…	53.1205	0.268223	1.5666	0.827268	0.483516	0.233788	0.415247	-1.38236	7.44541
P01023	Alpha-2-macroglobulin (A2MG_HUMAN)	ENSG00000175899	A2M	12	GO:0008150, GO:0007165, GO:0043226, GO:0005576, GO:0005575, GO:0006810, GO:0005622, GO:0003674, GO:0002376, GO:0006950, GO:0005623, GO:0005615, GO:0016192, GO:0005737, GO:0030198, GO:0030154, GO:0031410, GO:0005829, GO:0051604, GO:0030234, GO:0019899	enzyme binding, cell differentiation, protein maturation, biological_process, signal transduction, cytosol, organelle, extracellular region, transport, cellular_component, cell, extracellular matrix organization, molecular_function, cytoplasm, cytoplasmic vesicle, response to stress, enzyme regulator activity, immune system process, extracellular space, intracellular, vesicle-mediated transport	163.188	0.316476	0.574065	0.440368	0.0703387	0.00494753	0.312008	1.68808	3.96331
P01024	Complement C3 (CO3_HUMAN)	ENSG00000125730	C3	19	GO:0048856, GO:0006464, GO:0009058, GO:0043226, GO:0005576, GO:0005773, GO:0005575, GO:0003674, GO:0044281, GO:0005623, GO:0016192, GO:0031410, GO:0051604, GO:0008150, GO:0007165, GO:0048646, GO:0005783, GO:0008233, GO:0006810, GO:0005622, GO:0002376, GO:0006950, GO:0005886, GO:0005764, GO:0005615, GO:0005737, GO:0006629, GO:0030234	protein maturation, anatomical structure formation involved in morphogenesis, extracellular region, cellular_component, cell, molecular_function, cytoplasm, biosynthetic process, enzyme regulator activity, immune system process, extracellular space, vacuole, biological_process, signal transduction, plasma membrane, organelle, peptidase activity, transport, cytoplasmic vesicle, response to stress,…	187.03	0.284278	0.421266	0.355813	0.0543237	0.00295106	-0.111671	-1.90361	3.20231
P01042	Kininogen-1 (KNG1_HUMAN)	ENSG00000113889	KNG1	3	GO:0008150, GO:0006464, GO:0043167, GO:0007155, GO:0005783, GO:0043226, GO:0005576, GO:0003013, GO:0006810, GO:0005575, GO:0006950, GO:0005886, GO:0003674, GO:0005622, GO:0005623, GO:0005615, GO:0008219, GO:0016192, GO:0005737, GO:0042592, GO:0031410, GO:0030234	cell death, biological_process, plasma membrane, organelle, extracellular region, transport, cellular_component, cell, molecular_function, circulatory system process, cytoplasm, ion binding, cytoplasmic vesicle, response to stress, cell adhesion, enzyme regulator activity, cellular protein modification process, extracellular space, homeostatic process, intracellular, endoplasmic reticulum, vesicl…	71.9122	0.0961324	0.57321	0.305483	0.177021	0.0313363	0.377352	-1.34764	2.74934
P01591	Immunoglobulin J chain (IGJ_HUMAN)	ENSG00000132465	JCHAIN	4	GO:0008150, GO:0065003, GO:0006461, GO:0040011, GO:0022607, GO:0043167, GO:0008289, GO:0043234, GO:0043226, GO:0005576, GO:0006810, GO:0005575, GO:0003674, GO:0002376, GO:0006950, GO:0048870, GO:0003677, GO:0005615, GO:0016192, GO:0042592, GO:0030674	biological_process, cellular component assembly, organelle, locomotion, extracellular region, macromolecular complex assembly, transport, protein complex, cellular_component, lipid binding, molecular_function, cell motility, ion binding, response to stress, dna binding, protein binding, bridging, protein complex assembly, immune system process, extracellular space, homeostatic process, vesicle-me…	18.087	0.426663	2.44523	1.04673	0.61008	0.372198	1.61908	3.32033	9.42053
P01619	Immunoglobulin kappa variable 3-20 (KV320_HUMAN)	ENSG00000282402	IGKV3-20	CHR_HG2290_PATCH	GO:0008150, GO:0007165, GO:0040011, GO:0008233, GO:0043234, GO:0043226, GO:0005576, GO:0006810, GO:0005575, GO:0003674, GO:0006950, GO:0002376, GO:0005886, GO:0048870, GO:0005623, GO:0005615, GO:0016192, GO:0051604	protein maturation, biological_process, signal transduction, plasma membrane, organelle, locomotion, extracellular region, peptidase activity, transport, protein complex, cellular_component, cell, molecular_function, cell motility, response to stress, immune system process, extracellular space, vesicle-mediated transport	12.5493	1.90051	5.34379	3.06954	1.02946	1.0598	1.27876	2.69579	27.6259
P01834	Immunoglobulin kappa constant (IGKC_HUMAN)	ENSG00000211592	IGKC	2			11.7578	4.55811	11.2172	7.60975	2.11725	4.48275	0.341327	-0.583439	68.4878
P01857	Immunoglobulin heavy constant gamma 1 (IGHG1_HUMAN)	ENSG00000211896	IGHG1	14	GO:0008150, GO:0061024, GO:0007165, GO:0008233, GO:0043234, GO:0005576, GO:0043226, GO:0005575, GO:0006810, GO:0002376, GO:0006950, GO:0003674, GO:0005886, GO:0005623, GO:0005615, GO:0016192, GO:0051604	protein maturation, biological_process, signal transduction, plasma membrane, organelle, extracellular region, peptidase activity, transport, protein complex, cellular_component, cell, molecular_function, response to stress, membrane organization, immune system process, extracellular space, vesicle-mediated transport	36.0832	1.43732	3.22572	2.4587	0.607161	0.368645	-0.261128	-0.694578	22.1283
P01860	Immunoglobulin heavy constant gamma 3 (IGHG3_HUMAN)	ENSG00000282184	IGHG3	CHR_HSCHR14_3_CTG1			41.2604	0.443072	1.06833	0.745996	0.20106	0.0404249	0.45955	-0.469515	6.71396
P01871	Immunoglobulin heavy constant mu (IGHM_HUMAN)	ENSG00000211899	IGHM	14	GO:0008150, GO:0061024, GO:0007165, GO:0040011, GO:0043167, GO:0008289, GO:0043234, GO:0043226, GO:0005576, GO:0006810, GO:0005575, GO:0003674, GO:0002376, GO:0005886, GO:0006950, GO:0048870, GO:0003677, GO:0005623, GO:0005615, GO:0016192	biological_process, signal transduction, plasma membrane, organelle, locomotion, extracellular region, transport, protein complex, cellular_component, cell, lipid binding, molecular_function, cell motility, ion binding, response to stress, membrane organization, dna binding, immune system process, extracellular space, vesicle-mediated transport	49.4086	0.915978	3.50277	1.74939	0.834862	0.696994	1.39056	1.59806	15.7445
P01876	Immunoglobulin heavy constant alpha 1 (IGHA1_HUMAN)	ENSG00000282633	IGHA1	CHR_HSCHR14_3_CTG1	GO:0008150, GO:0061024, GO:0007165, GO:0040011, GO:0006464, GO:0043234, GO:0005576, GO:0043226, GO:0005575, GO:0006810, GO:0003674, GO:0002376, GO:0005886, GO:0006950, GO:0048870, GO:0005623, GO:0005615, GO:0016192, GO:0042592	biological_process, signal transduction, plasma membrane, organelle, locomotion, extracellular region, transport, protein complex, cellular_component, cell, molecular_function, cell motility, response to stress, membrane organization, cellular protein modification process, immune system process, extracellular space, homeostatic process, vesicle-mediated transport	37.6306	1.21087	2.7753	1.99536	0.479007	0.229448	-0.319045	0.169166	17.9582
P02647	Apolipoprotein A-I (APOA1_HUMAN)	ENSG00000118137	APOA1	11	GO:0009790, GO:0008283, GO:0007010, GO:0009056, GO:0040011, GO:0022607, GO:0048856, GO:0043167, GO:0006464, GO:0008289, GO:0007155, GO:0009058, GO:0005576, GO:0043226, GO:0005575, GO:0003674, GO:0044281, GO:0005623, GO:0016192, GO:0005768, GO:0005829, GO:0031410, GO:0008150, GO:0055085, GO:0065003, GO:0007165, GO:0000902, GO:0005783, GO:0006810, GO:0002376, GO:0005622, GO:0005886, GO:0006950, GO:…	cell differentiation, cellular component assembly, locomotion, embryo development, extracellular region, cellular_component, cell, molecular_function, cytoplasm, ion binding, endosome, biosynthetic process, cell adhesion, enzyme regulator activity, cell morphogenesis, immune system process, extracellular space, homeostatic process, enzyme binding, catabolic process, cell proliferation, cytoskelet…	30.7589	1.91397	3.50484	2.47193	0.536911	0.288274	0.747525	0.0248462	22.2474
P02649	Apolipoprotein E (APOE_HUMAN)	ENSG00000130203	APOE	19	GO:0008283, GO:0007010, GO:0009056, GO:0040011, GO:0022607, GO:0043167, GO:0048856, GO:0006464, GO:0008289, GO:0005794, GO:0009058, GO:0005576, GO:0043226, GO:0005575, GO:0003013, GO:0003674, GO:0044281, GO:0005623, GO:0016192, GO:0008219, GO:0005768, GO:0031410, GO:0034641, GO:0061024, GO:0008150, GO:0065003, GO:0007165, GO:0000902, GO:0007267, GO:0005783, GO:0044403, GO:0006810, GO:0005622, GO:…	cell differentiation, cell-cell signaling, cellular component assembly, locomotion, extracellular region, cellular_component, cell, molecular_function, cytoplasm, ion binding, endosome, cellular nitrogen compound metabolic process, biosynthetic process, membrane organization, enzyme regulator activity, cell morphogenesis, extracellular space, homeostatic process, cytoskeletal protein binding, cat…	36.1318	0.449329	1.24182	0.881191	0.231876	0.0537665	-0.397794	0.471172	7.93072
P02652	Apolipoprotein A-II (APOA2_HUMAN)	ENSG00000158874	APOA2	1	GO:0009056, GO:0022607, GO:0048856, GO:0006464, GO:0043167, GO:0008289, GO:0009058, GO:0043226, GO:0005576, GO:0005575, GO:0003674, GO:0044281, GO:0005623, GO:0005768, GO:0005829, GO:0031410, GO:0008150, GO:0065003, GO:0005783, GO:0044403, GO:0006810, GO:0005622, GO:0002376, GO:0006950, GO:0005615, GO:0005737, GO:0042592, GO:0006629, GO:0030234	cellular component assembly, extracellular region, cellular_component, cell, molecular_function, cytoplasm, ion binding, endosome, biosynthetic process, enzyme regulator activity, immune system process, extracellular space, homeostatic process, catabolic process, cytosol, biological_process, organelle, macromolecular complex assembly, transport, lipid binding, cytoplasmic vesicle, response to str…	11.1679	0.836088	4.61628	3.32728	1.18836	1.4122	-1.20807	1.41201	29.9455
P02656	Apolipoprotein C-III (APOC3_HUMAN)	ENSG00000110245	APOC3	11	GO:0008150, GO:0065003, GO:0009056, GO:0007165, GO:0022607, GO:0043167, GO:0008289, GO:0009058, GO:0005576, GO:0043226, GO:0005575, GO:0006810, GO:0005622, GO:0003674, GO:0044281, GO:0005623, GO:0005615, GO:0005768, GO:0016192, GO:0005737, GO:0042592, GO:0006629, GO:0031410, GO:0030234	catabolic process, biological_process, signal transduction, cellular component assembly, organelle, extracellular region, macromolecular complex assembly, transport, cellular_component, cell, lipid binding, molecular_function, cytoplasm, ion binding, endosome, cytoplasmic vesicle, biosynthetic process, small molecule metabolic process, enzyme regulator activity, lipid metabolic process, extracell…	10.8455	1.21972	4.89216	2.28215	1.14628	1.31396	1.61108	3.10516	20.5393
P02748	Complement component C9 (CO9_HUMAN)	ENSG00000113600	C9	5	GO:0008150, GO:0065003, GO:0006461, GO:0022607, GO:0043234, GO:0044403, GO:0043226, GO:0005576, GO:0005575, GO:0002376, GO:0006950, GO:0005622, GO:0005886, GO:0005623, GO:0005615, GO:0005737, GO:0005829, GO:0051604	protein maturation, biological_process, plasma membrane, cytosol, cellular component assembly, organelle, extracellular region, macromolecular complex assembly, protein complex, cellular_component, cell, cytoplasm, response to stress, protein complex assembly, immune system process, extracellular space, symbiosis, encompassing mutualism through parasitism, intracellular	63.1327	0.203277	0.382019	0.26332	0.0542533	0.00294342	1.30205	2.28021	2.36988
P02749	Beta-2-glycoprotein 1 (APOH_HUMAN)	ENSG00000091583	APOH	17	GO:0008283, GO:0008150, GO:0040011, GO:0043167, GO:0048856, GO:0048646, GO:0008289, GO:0005576, GO:0043226, GO:0005575, GO:0006810, GO:0005622, GO:0003674, GO:0006950, GO:0048870, GO:0005623, GO:0005615, GO:0016192, GO:0008219, GO:0005737, GO:0006629, GO:0031410, GO:0051604, GO:0030234	protein maturation, cell proliferation, cell death, biological_process, organelle, locomotion, anatomical structure formation involved in morphogenesis, extracellular region, transport, cellular_component, cell, lipid binding, molecular_function, cell motility, cytoplasm, ion binding, cytoplasmic vesicle, response to stress, enzyme regulator activity, lipid metabolic process, extracellular space,…	38.2727	0.170891	0.848205	0.382783	0.228854	0.0523744	1.23671	0.640854	3.44504
P02750	Leucine-rich alpha-2-glycoprotein (A2GL_HUMAN)	ENSG00000171236	LRG1	19	GO:0008283, GO:0008150, GO:0007165, GO:0048856, GO:0048646, GO:0005576, GO:0043226, GO:0005575, GO:0006810, GO:0005622, GO:0003674, GO:0002376, GO:0005623, GO:0005615, GO:0016192, GO:0005737, GO:0030154, GO:0031410	cell differentiation, cell proliferation, biological_process, signal transduction, organelle, anatomical structure formation involved in morphogenesis, extracellular region, transport, cellular_component, cell, molecular_function, cytoplasm, cytoplasmic vesicle, immune system process, extracellular space, anatomical structure development, intracellular, vesicle-mediated transport	38.1541	0.192671	0.967694	0.515036	0.254595	0.0648185	0.720193	-0.174885	4.63532
P02753	Retinol-binding protein 4 (RET4_HUMAN)	ENSG00000138207	RBP4	10	GO:0008283, GO:0009790, GO:0048856, GO:0008289, GO:0009058, GO:0005576, GO:0043226, GO:0005575, GO:0003674, GO:0044281, GO:0005623, GO:0005829, GO:0050877, GO:0008150, GO:0007267, GO:0048646, GO:0043234, GO:0006810, GO:0002376, GO:0000003, GO:0005622, GO:0040007, GO:0005975, GO:0005615, GO:0005737, GO:0042592, GO:0006629	carbohydrate metabolic process, cell-cell signaling, anatomical structure formation involved in morphogenesis, embryo development, extracellular region, cellular_component, cell, protein complex, molecular_function, cytoplasm, biosynthetic process, immune system process, extracellular space, homeostatic process, cell proliferation, cytosol, biological_process, organelle, transport, lipid binding,…	22.9953	0.0722872	0.86227	0.321996	0.257337	0.0662226	1.39144	1.37187	2.89796
P02760	Protein AMBP (AMBP_HUMAN)	ENSG00000106927	AMBP	9	GO:0008150, GO:0009056, GO:0007165, GO:0006464, GO:0007155, GO:0043226, GO:0044403, GO:0005576, GO:0006810, GO:0005575, GO:0005886, GO:0006950, GO:0005622, GO:0002376, GO:0003674, GO:0000003, GO:0005623, GO:0005615, GO:0016192, GO:0051186, GO:0034641, GO:0030234	catabolic process, cofactor metabolic process, biological_process, signal transduction, plasma membrane, organelle, extracellular region, transport, cellular_component, cell, molecular_function, cellular nitrogen compound metabolic process, response to stress, cell adhesion, enzyme regulator activity, cellular protein modification process, immune system process, extracellular space, symbiosis, en…	38.974	0.243306	0.853333	0.577865	0.219297	0.0480911	-0.553645	-1.24451	5.20079
P02763	Alpha-1-acid glycoprotein 1 (A1AG1_HUMAN)	ENSG00000229314	ORM1	9	GO:0008150, GO:0043226, GO:0005576, GO:0005575, GO:0006810, GO:0005622, GO:0003674, GO:0006950, GO:0002376, GO:0005623, GO:0005615, GO:0016192, GO:0005737, GO:0031410	biological_process, organelle, extracellular region, transport, cellular_component, cell, molecular_function, cytoplasm, cytoplasmic vesicle, response to stress, immune system process, extracellular space, intracellular, vesicle-mediated transport	23.4968	1.09013	4.50704	2.17952	0.983031	0.96635	1.80366	4.3811	19.6157
P02765	Alpha-2-HS-glycoprotein (FETUA_HUMAN)	ENSG00000145192	AHSG	3	GO:0008150, GO:0007165, GO:0048856, GO:0006464, GO:0005794, GO:0005783, GO:0005576, GO:0043226, GO:0005575, GO:0006810, GO:0005622, GO:0003674, GO:0006950, GO:0002376, GO:0005623, GO:0005615, GO:0016192, GO:0005737, GO:0031410, GO:0030234	biological_process, signal transduction, organelle, extracellular region, transport, cellular_component, cell, molecular_function, cytoplasm, cytoplasmic vesicle, response to stress, enzyme regulator activity, cellular protein modification process, golgi apparatus, immune system process, extracellular space, anatomical structure development, intracellular, endoplasmic reticulum, vesicle-mediated …	39.2997	0.824643	2.1623	1.25705	0.429725	0.184664	1.25124	1.35084	11.3135
P02768	Serum albumin (ALBU_HUMAN)	ENSG00000163631	ALB	4	GO:0008150, GO:0043167, GO:0006464, GO:0008289, GO:0005794, GO:0005783, GO:0043234, GO:0005576, GO:0043226, GO:0044403, GO:0005575, GO:0006810, GO:0005622, GO:0003674, GO:0006950, GO:0005623, GO:0005634, GO:0003677, GO:0005615, GO:0016192, GO:0008219, GO:0005737, GO:0042592, GO:0031410	cell death, biological_process, organelle, extracellular region, nucleus, transport, protein complex, cellular_component, cell, lipid binding, molecular_function, cytoplasm, ion binding, cytoplasmic vesicle, response to stress, dna binding, cellular protein modification process, golgi apparatus, extracellular space, homeostatic process, symbiosis, encompassing mutualism through parasitism, intrac…	69.3215	2.22051	3.57737	2.90653	0.493478	0.24352	-0.0405763	-1.25614	26.1588
P02787	Serotransferrin (TRFE_HUMAN)	ENSG00000091513	TF	3	GO:0061024, GO:0008150, GO:0055085, GO:0022857, GO:0006464, GO:0043167, GO:0005783, GO:0043226, GO:0005576, GO:0005575, GO:0006810, GO:0005886, GO:0005622, GO:0003674, GO:0005623, GO:0005615, GO:0005768, GO:0016192, GO:0005737, GO:0042592, GO:0031410	biological_process, transmembrane transporter activity, plasma membrane, organelle, extracellular region, transport, cellular_component, cell, molecular_function, cytoplasm, transmembrane transport, ion binding, endosome, cytoplasmic vesicle, membrane organization, cellular protein modification process, extracellular space, homeostatic process, intracellular, endoplasmic reticulum, vesicle-mediat…	77.0136	1.05751	3.4251	1.72321	0.722017	0.521309	1.92211	4.0647	15.5089
P02790	Hemopexin (HEMO_HUMAN)	ENSG00000110169	HPX	11	GO:0008150, GO:0007165, GO:0043167, GO:0043226, GO:0044403, GO:0005576, GO:0006810, GO:0005575, GO:0006950, GO:0002376, GO:0003674, GO:0005622, GO:0005623, GO:0005615, GO:0016192, GO:0005737, GO:0042592, GO:0051186, GO:0031410	cofactor metabolic process, biological_process, signal transduction, organelle, extracellular region, transport, cellular_component, cell, molecular_function, cytoplasm, ion binding, cytoplasmic vesicle, response to stress, immune system process, extracellular space, homeostatic process, symbiosis, encompassing mutualism through parasitism, intracellular, vesicle-mediated transport	51.6433	0.622847	1.46865	0.946989	0.266355	0.070945	0.891878	0.48326	8.5229
P04003	C4b-binding protein alpha chain (C4BPA_HUMAN)	ENSG00000123838	C4BPA	1	GO:0008150, GO:0009056, GO:0005576, GO:0006810, GO:0005575, GO:0005886, GO:0003674, GO:0006950, GO:0002376, GO:0005623, GO:0005615, GO:0016192, GO:0003723, GO:0051604	catabolic process, protein maturation, biological_process, plasma membrane, extracellular region, transport, cellular_component, cell, rna binding, molecular_function, response to stress, immune system process, extracellular space, vesicle-mediated transport	66.9894	0.0591842	0.422028	0.205602	0.127026	0.0161357	0.713783	-0.658261	1.85041
P04004	Vitronectin (VTNC_HUMAN)	ENSG00000109072	VTN	17	GO:0009790, GO:0040011, GO:0006461, GO:0022607, GO:0006464, GO:0048856, GO:0043167, GO:0005794, GO:0007155, GO:0005576, GO:0043226, GO:0005575, GO:0005578, GO:0003674, GO:0005623, GO:0016192, GO:0051604, GO:0008150, GO:0065003, GO:0007165, GO:0048646, GO:0005783, GO:0043234, GO:0006810, GO:0005622, GO:0006950, GO:0002376, GO:0005886, GO:0048870, GO:0005615, GO:0005737, GO:0030154, GO:0030198	protein maturation, cell differentiation, cellular component assembly, locomotion, anatomical structure formation involved in morphogenesis, embryo development, extracellular region, cellular_component, cell, protein complex, extracellular matrix organization, molecular_function, cytoplasm, ion binding, cell adhesion, immune system process, extracellular space, biological_process, signal transduc…	54.2712	0.495995	2.26005	1.05332	0.618378	0.382391	1.0861	0.131928	9.47984
P04114	Apolipoprotein B-100 (APOB_HUMAN)	ENSG00000084674	APOB	2	GO:0009790, GO:0040011, GO:0009056, GO:0022607, GO:0043167, GO:0006464, GO:0048856, GO:0008289, GO:0009058, GO:0005576, GO:0043226, GO:0005575, GO:0005773, GO:0003674, GO:0044281, GO:0005623, GO:0016192, GO:0005768, GO:0005829, GO:0031410, GO:0061024, GO:0008150, GO:0065003, GO:0007165, GO:0005783, GO:0044403, GO:0006810, GO:0005886, GO:0000003, GO:0002376, GO:0006950, GO:0005622, GO:0005764, GO:…	cell differentiation, cellular component assembly, locomotion, embryo development, extracellular region, cellular_component, cell, molecular_function, cytoplasm, ion binding, endosome, biosynthetic process, membrane organization, immune system process, extracellular space, homeostatic process, enzyme binding, catabolic process, vacuole, cytosol, biological_process, signal transduction, plasma mem…	515.283	0.0880633	0.171183	0.126021	0.0300819	0.000904922	0.172601	-1.41928	1.13419
P04217	Alpha-1B-glycoprotein (A1BG_HUMAN)	ENSG00000121410	A1BG	19	GO:0008150, GO:0043226, GO:0005576, GO:0006810, GO:0005575, GO:0003674, GO:0002376, GO:0005622, GO:0005623, GO:0005615, GO:0016192, GO:0005737, GO:0031410	biological_process, organelle, extracellular region, transport, cellular_component, cell, molecular_function, cytoplasm, cytoplasmic vesicle, immune system process, extracellular space, intracellular, vesicle-mediated transport	54.2195	0.700156	2.17306	1.37896	0.535899	0.287187	0.508511	-1.29457	12.4107
P04278	Sex hormone-binding globulin (SHBG_HUMAN)	ENSG00000129214	SHBG	17	GO:0008289, GO:0043226, GO:0005576, GO:0005575, GO:0003674	extracellular region, cellular_component, lipid binding, organelle, molecular_function	43.7518	0.181416	0.753833	0.411358	0.176745	0.0312388	0.64411	0.421294	3.70222
P04433	Immunoglobulin kappa variable 3-11 (KV311_HUMAN)	ENSG00000282823	IGKV3-11	CHR_HG2290_PATCH			12.5673	1.07191	6.38951	2.42087	1.79542	3.22354	1.63463	2.30343	21.7878
P06727	Apolipoprotein A-IV (APOA4_HUMAN)	ENSG00000110244	APOA4	11	GO:0009056, GO:0022607, GO:0048856, GO:0043167, GO:0007155, GO:0008289, GO:0009058, GO:0043226, GO:0005576, GO:0005575, GO:0003674, GO:0044281, GO:0005623, GO:0005768, GO:0005829, GO:0031410, GO:0008150, GO:0065003, GO:0005783, GO:0006810, GO:0002376, GO:0006950, GO:0005622, GO:0005615, GO:0005737, GO:0042592, GO:0006629, GO:0030154, GO:0030234	cell differentiation, cellular component assembly, extracellular region, cellular_component, cell, molecular_function, cytoplasm, ion binding, endosome, biosynthetic process, cell adhesion, enzyme regulator activity, immune system process, extracellular space, homeostatic process, catabolic process, cytosol, biological_process, organelle, macromolecular complex assembly, transport, lipid binding,…	45.3715	0.0733824	1.37237	0.431483	0.387485	0.150145	2.0915	5.04506	3.88334
P08603	Complement factor H (CFAH_HUMAN)	ENSG00000000971	CFH	1	GO:0008150, GO:0005615, GO:0043167, GO:0051604, GO:0005576, GO:0043226, GO:0005575, GO:0003674, GO:0002376, GO:0006950	ion binding, protein maturation, biological_process, response to stress, organelle, extracellular region, extracellular space, immune system process, cellular_component, molecular_function	139.005	0.0142169	0.412303	0.188163	0.113884	0.0129696	0.515482	1.22408	1.69347
P11464	Pregnancy-specific beta-1-glycoprotein 1 (PSG1_HUMAN)	ENSG00000231924	PSG1	19			47.193	0.0165505	0.52027	0.220265	0.192404	0.0370191	0.276816	-1.5626	1.98239
P19652	Alpha-1-acid glycoprotein 2 (A1AG2_HUMAN)	ENSG00000228278	ORM2	9	GO:0008150, GO:0005576, GO:0043226, GO:0006810, GO:0005575, GO:0005773, GO:0005622, GO:0002376, GO:0006950, GO:0005764, GO:0005623, GO:0005615, GO:0016192, GO:0005737, GO:0031410	vacuole, biological_process, organelle, extracellular region, transport, cellular_component, cell, cytoplasm, cytoplasmic vesicle, response to stress, immune system process, extracellular space, intracellular, lysosome, vesicle-mediated transport	23.5876	0.375861	2.97389	1.26394	0.739068	0.546222	1.59138	3.839	11.3755
P19823	Inter-alpha-trypsin inhibitor heavy chain H2 (ITIH2_HUMAN)	ENSG00000151655	ITIH2	10	GO:0008150, GO:0005623, GO:0005615, GO:0005737, GO:0006464, GO:0005783, GO:0043226, GO:0005576, GO:0005575, GO:0030234, GO:0003674, GO:0005622	cytoplasm, biological_process, organelle, enzyme regulator activity, extracellular region, extracellular space, cellular protein modification process, cell, cellular_component, intracellular, endoplasmic reticulum, molecular_function	106.397	0.142192	0.478195	0.2684	0.101362	0.0102742	1.00353	1.31956	2.4156
P19827	Inter-alpha-trypsin inhibitor heavy chain H1 (ITIH1_HUMAN)	ENSG00000055957	ITIH1	3	GO:0008150, GO:0005615, GO:0043167, GO:0043226, GO:0005576, GO:0005575, GO:0030234, GO:0003674	ion binding, biological_process, organelle, enzyme regulator activity, extracellular region, extracellular space, cellular_component, molecular_function	101.326	0.238094	0.589859	0.390226	0.122734	0.0150635	0.558576	-0.963149	3.51203
P25311	Zinc-alpha-2-glycoprotein (ZA2G_HUMAN)	ENSG00000160862	AZGP1	7	GO:0008283, GO:0008150, GO:0055085, GO:0022857, GO:0008565, GO:0007155, GO:0005576, GO:0043226, GO:0005575, GO:0006810, GO:0003674, GO:0002376, GO:0005622, GO:0005886, GO:0005623, GO:0005634, GO:0005615, GO:0042592, GO:0004518, GO:0034641, GO:0050877	cell proliferation, biological_process, transmembrane transporter activity, plasma membrane, organelle, extracellular region, nucleus, protein transporter activity, transport, cellular_component, cell, molecular_function, transmembrane transport, neurological system process, nuclease activity, cellular nitrogen compound metabolic process, cell adhesion, immune system process, extracellular space,…	34.2371	0.144459	0.977582	0.477579	0.272791	0.0744148	0.494161	-0.301247	4.29821
P35542	Serum amyloid A-4 protein (SAA4_HUMAN)	ENSG00000148965	SAA4	11	GO:0048870, GO:0008150, GO:0005615, GO:0040011, GO:0043226, GO:0005576, GO:0005575, GO:0003674, GO:0006950	cell motility, biological_process, response to stress, organelle, locomotion, extracellular region, extracellular space, cellular_component, molecular_function	14.7373	0.160065	1.6618	0.775026	0.529965	0.280863	0.517659	-0.97789	6.97524
P43652	Afamin (AFAM_HUMAN)	ENSG00000079557	AFM	4	GO:0008150, GO:0005615, GO:0043226, GO:0005576, GO:0006810, GO:0005575, GO:0003674	biological_process, organelle, extracellular region, extracellular space, transport, cellular_component, molecular_function	69.024	0.0983584	0.378512	0.221856	0.112901	0.0127467	0.6413	-1.59166	1.9967
P80748	Immunoglobulin lambda variable 3-21 (LV321_HUMAN)	ENSG00000211662	IGLV3-21	22			12.438	0.284436	5.22555	1.51686	1.46305	2.14051	2.44635	6.69755	13.6517
Q14624	Inter-alpha-trypsin inhibitor heavy chain H4 (ITIH4_HUMAN)	ENSG00000055955	ITIH4	3	GO:0008150, GO:0043226, GO:0005576, GO:0006810, GO:0005575, GO:0005886, GO:0006950, GO:0003674, GO:0005622, GO:0005623, GO:0005615, GO:0016192, GO:0005737, GO:0031410, GO:0030234	biological_process, plasma membrane, organelle, extracellular region, transport, cellular_component, cell, molecular_function, cytoplasm, cytoplasmic vesicle, response to stress, enzyme regulator activity, extracellular space, intracellular, vesicle-mediated transport	103.293	0.155031	0.71319	0.417085	0.170826	0.0291815	0.242782	-0.24403	3.75377

## Sheet: G03M
Main Accession	Description	Ensembl Gene ID	Gene Name	Chromosome	GO Accession	GO Description	MW [kDa]	min	max	aver	std	disp	asymm	excess	sum
P04003	C4b-binding protein alpha chain (C4BPA_HUMAN)	ENSG00000123838	C4BPA	1	GO:0008150, GO:0009056, GO:0005576, GO:0006810, GO:0005575, GO:0005886, GO:0003674, GO:0006950, GO:0002376, GO:0005623, GO:0005615, GO:0016192, GO:0003723, GO:0051604	catabolic process, protein maturation, biological_process, plasma membrane, extracellular region, transport, cellular_component, cell, rna binding, molecular_function, response to stress, immune system process, extracellular space, vesicle-mediated transport	66.9894	0.0320051	0.487982	0.212874	0.105488	0.0111277	0.908889	1.5202	4.25749
P04114	Apolipoprotein B-100 (APOB_HUMAN)	ENSG00000084674	APOB	2	GO:0009790, GO:0040011, GO:0009056, GO:0022607, GO:0043167, GO:0006464, GO:0048856, GO:0008289, GO:0009058, GO:0005576, GO:0043226, GO:0005575, GO:0005773, GO:0003674, GO:0044281, GO:0005623, GO:0016192, GO:0005768, GO:0005829, GO:0031410, GO:0061024, GO:0008150, GO:0065003, GO:0007165, GO:0005783, GO:0044403, GO:0006810, GO:0005886, GO:0000003, GO:0002376, GO:0006950, GO:0005622, GO:0005764, GO:…	cell differentiation, cellular component assembly, locomotion, embryo development, extracellular region, cellular_component, cell, molecular_function, cytoplasm, ion binding, endosome, biosynthetic process, membrane organization, immune system process, extracellular space, homeostatic process, enzyme binding, catabolic process, vacuole, cytosol, biological_process, signal transduction, plasma mem…	515.283	0.0348929	0.158348	0.100928	0.0357743	0.0012798	0.0528597	-0.894325	2.01857
P02748	Complement component C9 (CO9_HUMAN)	ENSG00000113600	C9	5	GO:0008150, GO:0065003, GO:0006461, GO:0022607, GO:0043234, GO:0044403, GO:0043226, GO:0005576, GO:0005575, GO:0002376, GO:0006950, GO:0005622, GO:0005886, GO:0005623, GO:0005615, GO:0005737, GO:0005829, GO:0051604	protein maturation, biological_process, plasma membrane, cytosol, cellular component assembly, organelle, extracellular region, macromolecular complex assembly, protein complex, cellular_component, cell, cytoplasm, response to stress, protein complex assembly, immune system process, extracellular space, symbiosis, encompassing mutualism through parasitism, intracellular	63.1327	0.0655292	0.596902	0.242831	0.126836	0.0160875	0.856366	1.8798	4.85663
P00747	Plasminogen (PLMN_HUMAN)	ENSG00000122194	PLG	6	GO:0008283, GO:0008150, GO:0007155, GO:0008233, GO:0005576, GO:0043226, GO:0044403, GO:0005575, GO:0006810, GO:0005622, GO:0005886, GO:0006950, GO:0003674, GO:0005623, GO:0005615, GO:0016192, GO:0005737, GO:0030198, GO:0031410, GO:0019899	enzyme binding, cell proliferation, biological_process, plasma membrane, organelle, extracellular region, peptidase activity, transport, cellular_component, cell, extracellular matrix organization, molecular_function, cytoplasm, cytoplasmic vesicle, response to stress, cell adhesion, extracellular space, symbiosis, encompassing mutualism through parasitism, intracellular, vesicle-mediated transpo…	90.5102	0.0739498	0.630772	0.224262	0.132981	0.017684	1.63754	3.48166	4.48524
P00734	Prothrombin (THRB_HUMAN)	ENSG00000180210	F2	11	GO:0008283, GO:0040011, GO:0043167, GO:0006464, GO:0048856, GO:0005794, GO:0009058, GO:0005576, GO:0043226, GO:0005575, GO:0003674, GO:0005623, GO:0016192, GO:0051604, GO:0034641, GO:0008150, GO:0055085, GO:0007165, GO:0000902, GO:0005783, GO:0008233, GO:0004871, GO:0006810, GO:0005622, GO:0005886, GO:0002376, GO:0006950, GO:0040007, GO:0048870, GO:0005615, GO:0005737, GO:0042592, GO:0006629, GO:…	protein maturation, cell differentiation, locomotion, extracellular region, cellular_component, cell, molecular_function, cytoplasm, ion binding, cellular nitrogen compound metabolic process, biosynthetic process, cell morphogenesis, immune system process, extracellular space, homeostatic process, cell proliferation, biological_process, signal transduction, plasma membrane, organelle, peptidase a…	69.9921	0.143695	0.692578	0.348504	0.125416	0.0157291	1.0218	1.78851	6.97008
P01042	Kininogen-1 (KNG1_HUMAN)	ENSG00000113889	KNG1	3	GO:0008150, GO:0006464, GO:0043167, GO:0007155, GO:0005783, GO:0043226, GO:0005576, GO:0003013, GO:0006810, GO:0005575, GO:0006950, GO:0005886, GO:0003674, GO:0005622, GO:0005623, GO:0005615, GO:0008219, GO:0016192, GO:0005737, GO:0042592, GO:0031410, GO:0030234	cell death, biological_process, plasma membrane, organelle, extracellular region, transport, cellular_component, cell, molecular_function, circulatory system process, cytoplasm, ion binding, cytoplasmic vesicle, response to stress, cell adhesion, enzyme regulator activity, cellular protein modification process, extracellular space, homeostatic process, intracellular, endoplasmic reticulum, vesicl…	71.9122	0.13409	0.556406	0.303311	0.13899	0.0193183	0.611056	-0.867995	6.06622
P08603	Complement factor H (CFAH_HUMAN)	ENSG00000000971	CFH	1	GO:0008150, GO:0005615, GO:0043167, GO:0051604, GO:0005576, GO:0043226, GO:0005575, GO:0003674, GO:0002376, GO:0006950	ion binding, protein maturation, biological_process, response to stress, organelle, extracellular region, extracellular space, immune system process, cellular_component, molecular_function	139.005	0.0959071	0.39795	0.207529	0.0884705	0.00782703	0.755589	-0.476911	4.15057
P19823	Inter-alpha-trypsin inhibitor heavy chain H2 (ITIH2_HUMAN)	ENSG00000151655	ITIH2	10	GO:0008150, GO:0005623, GO:0005615, GO:0005737, GO:0006464, GO:0005783, GO:0043226, GO:0005576, GO:0005575, GO:0030234, GO:0003674, GO:0005622	cytoplasm, biological_process, organelle, enzyme regulator activity, extracellular region, extracellular space, cellular protein modification process, cell, cellular_component, intracellular, endoplasmic reticulum, molecular_function	106.397	0.156174	0.4903	0.290358	0.114313	0.0130674	0.561935	-1.07283	5.80717
P00751	Complement factor B (CFAB_HUMAN)	ENSG00000204359	CFB	CHR_HSCHR6_MHC_MANN_CTG1	GO:0005623, GO:0008150, GO:0005615, GO:0051604, GO:0008233, GO:0005576, GO:0043226, GO:0005575, GO:0003674, GO:0006950, GO:0002376, GO:0005886	protein maturation, biological_process, response to stress, plasma membrane, organelle, extracellular region, extracellular space, peptidase activity, immune system process, cell, cellular_component, molecular_function	85.4785	0.125322	0.602551	0.317621	0.118576	0.0140604	0.698104	0.2127	6.35242
P02743	Serum amyloid P-component (SAMP_HUMAN)	ENSG00000132703	APCS	1	GO:0008150, GO:0065003, GO:0006461, GO:0022607, GO:0048856, GO:0043167, GO:0051082, GO:0005576, GO:0043226, GO:0044403, GO:0006457, GO:0005575, GO:0002376, GO:0006950, GO:0003674, GO:0005622, GO:0005623, GO:0005634, GO:0005615, GO:0030154	cell differentiation, biological_process, cellular component assembly, organelle, extracellular region, nucleus, macromolecular complex assembly, cellular_component, cell, molecular_function, ion binding, response to stress, protein complex assembly, protein folding, immune system process, extracellular space, anatomical structure development, symbiosis, encompassing mutualism through parasitism,…	25.3711	0.142589	1.16199	0.643178	0.363804	0.132353	0.00615653	-1.65559	12.8636
P01024	Complement C3 (CO3_HUMAN)	ENSG00000125730	C3	19	GO:0048856, GO:0006464, GO:0009058, GO:0043226, GO:0005576, GO:0005773, GO:0005575, GO:0003674, GO:0044281, GO:0005623, GO:0016192, GO:0031410, GO:0051604, GO:0008150, GO:0007165, GO:0048646, GO:0005783, GO:0008233, GO:0006810, GO:0005622, GO:0002376, GO:0006950, GO:0005886, GO:0005764, GO:0005615, GO:0005737, GO:0006629, GO:0030234	protein maturation, anatomical structure formation involved in morphogenesis, extracellular region, cellular_component, cell, molecular_function, cytoplasm, biosynthetic process, enzyme regulator activity, immune system process, extracellular space, vacuole, biological_process, signal transduction, plasma membrane, organelle, peptidase activity, transport, cytoplasmic vesicle, response to stress,…	187.03	0.223077	0.464651	0.359734	0.0620638	0.00385192	-0.344232	0.0763013	7.19467
P00450	Ceruloplasmin (CERU_HUMAN)	ENSG00000047457	CP	3	GO:0008150, GO:0043167, GO:0006464, GO:0005783, GO:0005576, GO:0043226, GO:0005575, GO:0005773, GO:0006810, GO:0005622, GO:0003674, GO:0005764, GO:0005623, GO:0005615, GO:0016491, GO:0005737, GO:0042592	vacuole, biological_process, organelle, extracellular region, transport, cellular_component, cell, molecular_function, cytoplasm, ion binding, cellular protein modification process, extracellular space, oxidoreductase activity, homeostatic process, intracellular, lysosome, endoplasmic reticulum	122.128	0.225453	0.822047	0.551975	0.141335	0.0199756	-0.0937742	0.269829	11.0395
Q14624	Inter-alpha-trypsin inhibitor heavy chain H4 (ITIH4_HUMAN)	ENSG00000055955	ITIH4	3	GO:0008150, GO:0043226, GO:0005576, GO:0006810, GO:0005575, GO:0005886, GO:0006950, GO:0003674, GO:0005622, GO:0005623, GO:0005615, GO:0016192, GO:0005737, GO:0031410, GO:0030234	biological_process, plasma membrane, organelle, extracellular region, transport, cellular_component, cell, molecular_function, cytoplasm, cytoplasmic vesicle, response to stress, enzyme regulator activity, extracellular space, intracellular, vesicle-mediated transport	103.293	0.246851	0.601537	0.400454	0.11362	0.0129095	0.424048	-0.914649	8.00907
P10909	Clusterin (CLUS_HUMAN)	ENSG00000120885	CLU	8	GO:0008283, GO:0009056, GO:0006461, GO:0022607, GO:0006464, GO:0048856, GO:0005794, GO:0009058, GO:0005576, GO:0043226, GO:0005575, GO:0003674, GO:0005623, GO:0007009, GO:0016192, GO:0008219, GO:0005829, GO:0031410, GO:0051604, GO:0034641, GO:0008150, GO:0061024, GO:0065003, GO:0007165, GO:0000902, GO:0005783, GO:0043234, GO:0044403, GO:0006457, GO:0006810, GO:0002376, GO:0006950, GO:0007005, GO:…	protein maturation, cell differentiation, cellular component assembly, extracellular region, cellular_component, cell, protein complex, molecular_function, cytoplasm, plasma membrane organization, cellular nitrogen compound metabolic process, biosynthetic process, membrane organization, cell morphogenesis, protein folding, immune system process, extracellular space, enzyme binding, mitochondrion …	52.461	0.174973	1.18214	0.568449	0.259966	0.0675822	0.884393	0.392932	11.369
P01011	Alpha-1-antichymotrypsin (AACT_HUMAN)	ENSG00000196136	SERPINA3	14	GO:0008150, GO:0005576, GO:0043226, GO:0006810, GO:0005575, GO:0005773, GO:0003674, GO:0006950, GO:0002376, GO:0005622, GO:0005764, GO:0005634, GO:0005623, GO:0003677, GO:0005615, GO:0016192, GO:0005737, GO:0042592, GO:0006629, GO:0031410, GO:0030234	vacuole, biological_process, organelle, extracellular region, nucleus, transport, cellular_component, cell, molecular_function, cytoplasm, cytoplasmic vesicle, response to stress, enzyme regulator activity, lipid metabolic process, dna binding, immune system process, extracellular space, homeostatic process, intracellular, lysosome, vesicle-mediated transport	47.6205	0.168095	1.37535	0.672413	0.295488	0.0873131	0.274791	0.125796	13.4483
O14791	Apolipoprotein L1 (APOL1_HUMAN)	ENSG00000100342	APOL1	22	GO:0008150, GO:0055085, GO:0022857, GO:0006464, GO:0008289, GO:0005783, GO:0005576, GO:0043226, GO:0005575, GO:0006810, GO:0005622, GO:0002376, GO:0003674, GO:0006950, GO:0044281, GO:0005623, GO:0005615, GO:0016192, GO:0005737, GO:0006629	biological_process, transmembrane transporter activity, organelle, extracellular region, transport, cellular_component, cell, lipid binding, molecular_function, cytoplasm, transmembrane transport, response to stress, small molecule metabolic process, lipid metabolic process, cellular protein modification process, immune system process, extracellular space, intracellular, endoplasmic reticulum, ve…	43.9469	0.0720231	0.898233	0.406554	0.215899	0.0466123	0.779713	0.475336	8.13108
P02760	Protein AMBP (AMBP_HUMAN)	ENSG00000106927	AMBP	9	GO:0008150, GO:0009056, GO:0007165, GO:0006464, GO:0007155, GO:0043226, GO:0044403, GO:0005576, GO:0006810, GO:0005575, GO:0005886, GO:0006950, GO:0005622, GO:0002376, GO:0003674, GO:0000003, GO:0005623, GO:0005615, GO:0016192, GO:0051186, GO:0034641, GO:0030234	catabolic process, cofactor metabolic process, biological_process, signal transduction, plasma membrane, organelle, extracellular region, transport, cellular_component, cell, molecular_function, cellular nitrogen compound metabolic process, response to stress, cell adhesion, enzyme regulator activity, cellular protein modification process, immune system process, extracellular space, symbiosis, en…	38.974	0.287251	1.25694	0.68682	0.270864	0.0733675	0.544392	0.159952	13.7364
P01023	Alpha-2-macroglobulin (A2MG_HUMAN)	ENSG00000175899	A2M	12	GO:0008150, GO:0007165, GO:0043226, GO:0005576, GO:0005575, GO:0006810, GO:0005622, GO:0003674, GO:0002376, GO:0006950, GO:0005623, GO:0005615, GO:0016192, GO:0005737, GO:0030198, GO:0030154, GO:0031410, GO:0005829, GO:0051604, GO:0030234, GO:0019899	enzyme binding, cell differentiation, protein maturation, biological_process, signal transduction, cytosol, organelle, extracellular region, transport, cellular_component, cell, extracellular matrix organization, molecular_function, cytoplasm, cytoplasmic vesicle, response to stress, enzyme regulator activity, immune system process, extracellular space, intracellular, vesicle-mediated transport	163.188	0.226675	0.807803	0.431283	0.115087	0.0132451	1.55851	5.73944	8.62566
P02749	Beta-2-glycoprotein 1 (APOH_HUMAN)	ENSG00000091583	APOH	17	GO:0008283, GO:0008150, GO:0040011, GO:0043167, GO:0048856, GO:0048646, GO:0008289, GO:0005576, GO:0043226, GO:0005575, GO:0006810, GO:0005622, GO:0003674, GO:0006950, GO:0048870, GO:0005623, GO:0005615, GO:0016192, GO:0008219, GO:0005737, GO:0006629, GO:0031410, GO:0051604, GO:0030234	protein maturation, cell proliferation, cell death, biological_process, organelle, locomotion, anatomical structure formation involved in morphogenesis, extracellular region, transport, cellular_component, cell, lipid binding, molecular_function, cell motility, cytoplasm, ion binding, cytoplasmic vesicle, response to stress, enzyme regulator activity, lipid metabolic process, extracellular space,…	38.2727	0.104003	0.621621	0.317101	0.14923	0.0222697	0.360516	-0.675378	6.34203
P02774	Vitamin D-binding protein (VTDB_HUMAN)	ENSG00000145321	GC	4	GO:0008150, GO:0008289, GO:0005576, GO:0043226, GO:0006810, GO:0005773, GO:0005575, GO:0003674, GO:0005622, GO:0005764, GO:0044281, GO:0005623, GO:0005615, GO:0005737, GO:0006629, GO:0005829, GO:0008092	vacuole, biological_process, cytosol, organelle, extracellular region, transport, cellular_component, cell, lipid binding, molecular_function, cytoplasm, small molecule metabolic process, lipid metabolic process, extracellular space, cytoskeletal protein binding, intracellular, lysosome	52.929	0.348589	1.16188	0.608618	0.221117	0.0488929	1.07507	0.706613	12.1724
P01019	Angiotensinogen (ANGT_HUMAN)	ENSG00000135744	AGT	1	GO:0008283, GO:0040011, GO:0034330, GO:0022607, GO:0006464, GO:0048856, GO:0009058, GO:0005576, GO:0043226, GO:0003013, GO:0005575, GO:0003674, GO:0005623, GO:0006913, GO:0008219, GO:0005829, GO:0051604, GO:0034641, GO:0050877, GO:0008150, GO:0055085, GO:0007165, GO:0007267, GO:0048646, GO:0007568, GO:0006810, GO:0000003, GO:0040007, GO:0005622, GO:0006950, GO:0048870, GO:0006605, GO:0005615, GO:…	protein maturation, cell differentiation, cell-cell signaling, cellular component assembly, locomotion, anatomical structure formation involved in morphogenesis, extracellular region, cellular_component, cell, extracellular matrix organization, molecular_function, cytoplasm, cellular nitrogen compound metabolic process, biosynthetic process, enzyme regulator activity, protein targeting, extracell…	53.1205	0.247313	1.45915	0.876905	0.365255	0.133411	-0.252028	-1.34173	17.5381
P19827	Inter-alpha-trypsin inhibitor heavy chain H1 (ITIH1_HUMAN)	ENSG00000055957	ITIH1	3	GO:0008150, GO:0005615, GO:0043167, GO:0043226, GO:0005576, GO:0005575, GO:0030234, GO:0003674	ion binding, biological_process, organelle, enzyme regulator activity, extracellular region, extracellular space, cellular_component, molecular_function	101.326	0.190253	0.925963	0.390648	0.19195	0.0368449	1.75143	3.15128	7.81297
P04217	Alpha-1B-glycoprotein (A1BG_HUMAN)	ENSG00000121410	A1BG	19	GO:0008150, GO:0043226, GO:0005576, GO:0006810, GO:0005575, GO:0003674, GO:0002376, GO:0005622, GO:0005623, GO:0005615, GO:0016192, GO:0005737, GO:0031410	biological_process, organelle, extracellular region, transport, cellular_component, cell, molecular_function, cytoplasm, cytoplasmic vesicle, immune system process, extracellular space, intracellular, vesicle-mediated transport	54.2195	0.487884	1.91811	1.2106	0.396208	0.15698	-0.11472	-0.560405	24.2119
P02649	Apolipoprotein E (APOE_HUMAN)	ENSG00000130203	APOE	19	GO:0008283, GO:0007010, GO:0009056, GO:0040011, GO:0022607, GO:0043167, GO:0048856, GO:0006464, GO:0008289, GO:0005794, GO:0009058, GO:0005576, GO:0043226, GO:0005575, GO:0003013, GO:0003674, GO:0044281, GO:0005623, GO:0016192, GO:0008219, GO:0005768, GO:0031410, GO:0034641, GO:0061024, GO:0008150, GO:0065003, GO:0007165, GO:0000902, GO:0007267, GO:0005783, GO:0044403, GO:0006810, GO:0005622, GO:…	cell differentiation, cell-cell signaling, cellular component assembly, locomotion, extracellular region, cellular_component, cell, molecular_function, cytoplasm, ion binding, endosome, cellular nitrogen compound metabolic process, biosynthetic process, membrane organization, enzyme regulator activity, cell morphogenesis, extracellular space, homeostatic process, cytoskeletal protein binding, cat…	36.1318	0.246295	1.47124	0.748843	0.359746	0.129417	0.531903	-1.01721	14.9769
P01871	Immunoglobulin heavy constant mu (IGHM_HUMAN)	ENSG00000211899	IGHM	14	GO:0008150, GO:0061024, GO:0007165, GO:0040011, GO:0043167, GO:0008289, GO:0043234, GO:0043226, GO:0005576, GO:0006810, GO:0005575, GO:0003674, GO:0002376, GO:0005886, GO:0006950, GO:0048870, GO:0003677, GO:0005623, GO:0005615, GO:0016192	biological_process, signal transduction, plasma membrane, organelle, locomotion, extracellular region, transport, protein complex, cellular_component, cell, lipid binding, molecular_function, cell motility, ion binding, response to stress, membrane organization, dna binding, immune system process, extracellular space, vesicle-mediated transport	49.4086	0.583295	2.11324	1.3453	0.392462	0.154027	0.0893435	-0.165557	26.906
P04004	Vitronectin (VTNC_HUMAN)	ENSG00000109072	VTN	17	GO:0009790, GO:0040011, GO:0006461, GO:0022607, GO:0006464, GO:0048856, GO:0043167, GO:0005794, GO:0007155, GO:0005576, GO:0043226, GO:0005575, GO:0005578, GO:0003674, GO:0005623, GO:0016192, GO:0051604, GO:0008150, GO:0065003, GO:0007165, GO:0048646, GO:0005783, GO:0043234, GO:0006810, GO:0005622, GO:0006950, GO:0002376, GO:0005886, GO:0048870, GO:0005615, GO:0005737, GO:0030154, GO:0030198	protein maturation, cell differentiation, cellular component assembly, locomotion, anatomical structure formation involved in morphogenesis, embryo development, extracellular region, cellular_component, cell, protein complex, extracellular matrix organization, molecular_function, cytoplasm, ion binding, cell adhesion, immune system process, extracellular space, biological_process, signal transduc…	54.2712	0.45867	2.35038	0.955289	0.422658	0.17864	1.89174	5.53611	19.1058
P02790	Hemopexin (HEMO_HUMAN)	ENSG00000110169	HPX	11	GO:0008150, GO:0007165, GO:0043167, GO:0043226, GO:0044403, GO:0005576, GO:0006810, GO:0005575, GO:0006950, GO:0002376, GO:0003674, GO:0005622, GO:0005623, GO:0005615, GO:0016192, GO:0005737, GO:0042592, GO:0051186, GO:0031410	cofactor metabolic process, biological_process, signal transduction, organelle, extracellular region, transport, cellular_component, cell, molecular_function, cytoplasm, ion binding, cytoplasmic vesicle, response to stress, immune system process, extracellular space, homeostatic process, symbiosis, encompassing mutualism through parasitism, intracellular, vesicle-mediated transport	51.6433	0.384142	1.54461	0.935647	0.3131	0.0980313	0.316041	-0.738966	18.7129
P01876	Immunoglobulin heavy constant alpha 1 (IGHA1_HUMAN)	ENSG00000282633	IGHA1	CHR_HSCHR14_3_CTG1	GO:0008150, GO:0061024, GO:0007165, GO:0040011, GO:0006464, GO:0043234, GO:0005576, GO:0043226, GO:0005575, GO:0006810, GO:0003674, GO:0002376, GO:0005886, GO:0006950, GO:0048870, GO:0005623, GO:0005615, GO:0016192, GO:0042592	biological_process, signal transduction, plasma membrane, organelle, locomotion, extracellular region, transport, protein complex, cellular_component, cell, molecular_function, cell motility, response to stress, membrane organization, cellular protein modification process, immune system process, extracellular space, homeostatic process, vesicle-mediated transport	37.6306	0.771041	2.95802	1.76837	0.592674	0.351262	0.102788	-0.353909	35.3674
P01591	Immunoglobulin J chain (IGJ_HUMAN)	ENSG00000132465	JCHAIN	4	GO:0008150, GO:0065003, GO:0006461, GO:0040011, GO:0022607, GO:0043167, GO:0008289, GO:0043234, GO:0043226, GO:0005576, GO:0006810, GO:0005575, GO:0003674, GO:0002376, GO:0006950, GO:0048870, GO:0003677, GO:0005615, GO:0016192, GO:0042592, GO:0030674	biological_process, cellular component assembly, organelle, locomotion, extracellular region, macromolecular complex assembly, transport, protein complex, cellular_component, lipid binding, molecular_function, cell motility, ion binding, response to stress, dna binding, protein binding, bridging, protein complex assembly, immune system process, extracellular space, homeostatic process, vesicle-me…	18.087	0.438498	1.59621	0.872587	0.287137	0.0824475	0.534971	0.535972	17.4517
P69905	Hemoglobin subunit alpha (HBA_HUMAN)	ENSG00000206172	HBA1	16	GO:0008150, GO:0065003, GO:0006461, GO:0009056, GO:0022607, GO:0043167, GO:0043234, GO:0005840, GO:0043226, GO:0005576, GO:0006810, GO:0005575, GO:0003674, GO:0006950, GO:0005622, GO:0005623, GO:0005615, GO:0016192, GO:0008219, GO:0005737, GO:0016491, GO:0031410, GO:0005829	catabolic process, cell death, biological_process, cytosol, cellular component assembly, organelle, extracellular region, macromolecular complex assembly, transport, protein complex, cellular_component, cell, molecular_function, cytoplasm, ion binding, cytoplasmic vesicle, response to stress, ribosome, protein complex assembly, extracellular space, oxidoreductase activity, intracellular, vesicle-…	15.2479	0.300377	5.32878	1.58705	1.29978	1.68943	1.99954	3.83916	31.7411
P02656	Apolipoprotein C-III (APOC3_HUMAN)	ENSG00000110245	APOC3	11	GO:0008150, GO:0065003, GO:0009056, GO:0007165, GO:0022607, GO:0043167, GO:0008289, GO:0009058, GO:0005576, GO:0043226, GO:0005575, GO:0006810, GO:0005622, GO:0003674, GO:0044281, GO:0005623, GO:0005615, GO:0005768, GO:0016192, GO:0005737, GO:0042592, GO:0006629, GO:0031410, GO:0030234	catabolic process, biological_process, signal transduction, cellular component assembly, organelle, extracellular region, macromolecular complex assembly, transport, cellular_component, cell, lipid binding, molecular_function, cytoplasm, ion binding, endosome, cytoplasmic vesicle, biosynthetic process, small molecule metabolic process, enzyme regulator activity, lipid metabolic process, extracell…	10.8455	0.805688	4.70728	2.12291	1.00131	1.00263	0.932436	1.1432	42.4581
P02765	Alpha-2-HS-glycoprotein (FETUA_HUMAN)	ENSG00000145192	AHSG	3	GO:0008150, GO:0007165, GO:0048856, GO:0006464, GO:0005794, GO:0005783, GO:0005576, GO:0043226, GO:0005575, GO:0006810, GO:0005622, GO:0003674, GO:0006950, GO:0002376, GO:0005623, GO:0005615, GO:0016192, GO:0005737, GO:0031410, GO:0030234	biological_process, signal transduction, organelle, extracellular region, transport, cellular_component, cell, molecular_function, cytoplasm, cytoplasmic vesicle, response to stress, enzyme regulator activity, cellular protein modification process, golgi apparatus, immune system process, extracellular space, anatomical structure development, intracellular, endoplasmic reticulum, vesicle-mediated …	39.2997	0.647437	1.63183	1.13926	0.304821	0.0929161	-0.0119547	-1.09552	22.7851
P02787	Serotransferrin (TRFE_HUMAN)	ENSG00000091513	TF	3	GO:0061024, GO:0008150, GO:0055085, GO:0022857, GO:0006464, GO:0043167, GO:0005783, GO:0043226, GO:0005576, GO:0005575, GO:0006810, GO:0005886, GO:0005622, GO:0003674, GO:0005623, GO:0005615, GO:0005768, GO:0016192, GO:0005737, GO:0042592, GO:0031410	biological_process, transmembrane transporter activity, plasma membrane, organelle, extracellular region, transport, cellular_component, cell, molecular_function, cytoplasm, transmembrane transport, ion binding, endosome, cytoplasmic vesicle, membrane organization, cellular protein modification process, extracellular space, homeostatic process, intracellular, endoplasmic reticulum, vesicle-mediat…	77.0136	0.718374	2.22174	1.47116	0.41024	0.168297	-0.125091	-0.992236	29.4232
P00738	Haptoglobin (HPT_HUMAN)	ENSG00000257017	HP	16	GO:0008150, GO:0009056, GO:0043234, GO:0005576, GO:0043226, GO:0005575, GO:0006810, GO:0005622, GO:0002376, GO:0006950, GO:0003674, GO:0005623, GO:0005615, GO:0008219, GO:0016192, GO:0005737, GO:0031410	catabolic process, cell death, biological_process, organelle, extracellular region, transport, protein complex, cellular_component, cell, molecular_function, cytoplasm, cytoplasmic vesicle, response to stress, immune system process, extracellular space, intracellular, vesicle-mediated transport	45.1766	0.635536	1.83804	1.23476	0.289132	0.0835971	0.133904	-0.0973882	24.6952
P19652	Alpha-1-acid glycoprotein 2 (A1AG2_HUMAN)	ENSG00000228278	ORM2	9	GO:0008150, GO:0005576, GO:0043226, GO:0006810, GO:0005575, GO:0005773, GO:0005622, GO:0002376, GO:0006950, GO:0005764, GO:0005623, GO:0005615, GO:0016192, GO:0005737, GO:0031410	vacuole, biological_process, organelle, extracellular region, transport, cellular_component, cell, cytoplasm, cytoplasmic vesicle, response to stress, immune system process, extracellular space, intracellular, lysosome, vesicle-mediated transport	23.5876	0.288213	2.34364	1.37515	0.480962	0.231324	-0.449107	0.534346	27.503
P02763	Alpha-1-acid glycoprotein 1 (A1AG1_HUMAN)	ENSG00000229314	ORM1	9	GO:0008150, GO:0043226, GO:0005576, GO:0005575, GO:0006810, GO:0005622, GO:0003674, GO:0006950, GO:0002376, GO:0005623, GO:0005615, GO:0016192, GO:0005737, GO:0031410	biological_process, organelle, extracellular region, transport, cellular_component, cell, molecular_function, cytoplasm, cytoplasmic vesicle, response to stress, immune system process, extracellular space, intracellular, vesicle-mediated transport	23.4968	1.22409	3.26271	2.07941	0.556841	0.310072	0.53506	0.506331	41.5882
P01009	Alpha-1-antitrypsin (A1AT_HUMAN)	ENSG00000197249	SERPINA1	14	GO:0008150, GO:0061024, GO:0065003, GO:0006461, GO:0022607, GO:0006464, GO:0005794, GO:0005783, GO:0005576, GO:0043226, GO:0006810, GO:0005575, GO:0005578, GO:0005622, GO:0006950, GO:0002376, GO:0003674, GO:0005623, GO:0005615, GO:0016192, GO:0005737, GO:0031410, GO:0030234, GO:0019899	enzyme binding, biological_process, cellular component assembly, organelle, extracellular region, macromolecular complex assembly, transport, cellular_component, cell, molecular_function, cytoplasm, cytoplasmic vesicle, response to stress, membrane organization, enzyme regulator activity, protein complex assembly, cellular protein modification process, golgi apparatus, immune system process, extr…	46.707	1.23943	2.83382	1.86236	0.474542	0.22519	0.484318	-0.698736	37.2471
P04433	Immunoglobulin kappa variable 3-11 (KV311_HUMAN)	ENSG00000282823	IGKV3-11	CHR_HG2290_PATCH			12.5673	0.735022	3.91902	2.16066	0.915245	0.837674	0.693432	-0.494576	43.2132
P01859	Immunoglobulin heavy constant gamma 2 (IGHG2_HUMAN)	ENSG00000274497	IGHG2	CHR_HSCHR14_3_CTG1	GO:0061024, GO:0008150, GO:0007165, GO:0043234, GO:0008233, GO:0043226, GO:0005576, GO:0005575, GO:0006810, GO:0005886, GO:0003674, GO:0002376, GO:0006950, GO:0005623, GO:0005615, GO:0016192, GO:0051604	protein maturation, biological_process, signal transduction, plasma membrane, organelle, extracellular region, peptidase activity, transport, protein complex, cellular_component, cell, molecular_function, response to stress, membrane organization, immune system process, extracellular space, vesicle-mediated transport	35.8778	1.13298	2.33643	1.53035	0.31052	0.0964229	0.94956	0.856126	30.607
P01619	Immunoglobulin kappa variable 3-20 (KV320_HUMAN)	ENSG00000282402	IGKV3-20	CHR_HG2290_PATCH	GO:0008150, GO:0007165, GO:0040011, GO:0008233, GO:0043234, GO:0043226, GO:0005576, GO:0006810, GO:0005575, GO:0003674, GO:0006950, GO:0002376, GO:0005886, GO:0048870, GO:0005623, GO:0005615, GO:0016192, GO:0051604	protein maturation, biological_process, signal transduction, plasma membrane, organelle, locomotion, extracellular region, peptidase activity, transport, protein complex, cellular_component, cell, molecular_function, cell motility, response to stress, immune system process, extracellular space, vesicle-mediated transport	12.5493	1.45144	4.65565	2.50464	0.866938	0.751581	0.874499	0.34071	50.0929
P68871	Hemoglobin subunit beta (HBB_HUMAN)	ENSG00000244734	HBB	11	GO:0006461, GO:0009056, GO:0022607, GO:0043167, GO:0007155, GO:0009058, GO:0005576, GO:0043226, GO:0005575, GO:0003013, GO:0003674, GO:0005623, GO:0016192, GO:0008219, GO:0016491, GO:0005829, GO:0031410, GO:0034641, GO:0008150, GO:0065003, GO:0043234, GO:0006810, GO:0005622, GO:0002376, GO:0006950, GO:0005615, GO:0005737	cellular component assembly, extracellular region, cellular_component, cell, protein complex, molecular_function, cytoplasm, ion binding, cellular nitrogen compound metabolic process, biosynthetic process, cell adhesion, immune system process, extracellular space, catabolic process, cell death, cytosol, biological_process, organelle, macromolecular complex assembly, transport, circulatory system …	15.9883	1.04487	5.45205	2.20501	1.04035	1.08232	1.85592	4.28601	44.1001
P02654	Apolipoprotein C-I (APOC1_HUMAN)	ENSG00000130208	APOC1	19	GO:0008150, GO:0065003, GO:0009056, GO:0022607, GO:0043167, GO:0005783, GO:0008289, GO:0009058, GO:0043226, GO:0005576, GO:0006810, GO:0005575, GO:0005622, GO:0003674, GO:0044281, GO:0005623, GO:0005615, GO:0016192, GO:0005737, GO:0006629, GO:0030234	catabolic process, biological_process, cellular component assembly, organelle, extracellular region, macromolecular complex assembly, transport, cellular_component, cell, lipid binding, molecular_function, cytoplasm, ion binding, biosynthetic process, small molecule metabolic process, enzyme regulator activity, lipid metabolic process, extracellular space, intracellular, endoplasmic reticulum, ve…	9.32609	1.02336	6.19111	2.52417	1.37712	1.89646	1.25811	1.50838	50.4834
P01857	Immunoglobulin heavy constant gamma 1 (IGHG1_HUMAN)	ENSG00000211896	IGHG1	14	GO:0008150, GO:0061024, GO:0007165, GO:0008233, GO:0043234, GO:0005576, GO:0043226, GO:0005575, GO:0006810, GO:0002376, GO:0006950, GO:0003674, GO:0005886, GO:0005623, GO:0005615, GO:0016192, GO:0051604	protein maturation, biological_process, signal transduction, plasma membrane, organelle, extracellular region, peptidase activity, transport, protein complex, cellular_component, cell, molecular_function, response to stress, membrane organization, immune system process, extracellular space, vesicle-mediated transport	36.0832	1.35929	3.31885	2.25788	0.567267	0.321792	0.0157424	-0.655668	45.1575
P02652	Apolipoprotein A-II (APOA2_HUMAN)	ENSG00000158874	APOA2	1	GO:0009056, GO:0022607, GO:0048856, GO:0006464, GO:0043167, GO:0008289, GO:0009058, GO:0043226, GO:0005576, GO:0005575, GO:0003674, GO:0044281, GO:0005623, GO:0005768, GO:0005829, GO:0031410, GO:0008150, GO:0065003, GO:0005783, GO:0044403, GO:0006810, GO:0005622, GO:0002376, GO:0006950, GO:0005615, GO:0005737, GO:0042592, GO:0006629, GO:0030234	cellular component assembly, extracellular region, cellular_component, cell, molecular_function, cytoplasm, ion binding, endosome, biosynthetic process, enzyme regulator activity, immune system process, extracellular space, homeostatic process, catabolic process, cytosol, biological_process, organelle, macromolecular complex assembly, transport, lipid binding, cytoplasmic vesicle, response to str…	11.1679	1.76194	4.91954	3.25399	0.788384	0.621549	0.515338	0.233173	65.0798
P02647	Apolipoprotein A-I (APOA1_HUMAN)	ENSG00000118137	APOA1	11	GO:0009790, GO:0008283, GO:0007010, GO:0009056, GO:0040011, GO:0022607, GO:0048856, GO:0043167, GO:0006464, GO:0008289, GO:0007155, GO:0009058, GO:0005576, GO:0043226, GO:0005575, GO:0003674, GO:0044281, GO:0005623, GO:0016192, GO:0005768, GO:0005829, GO:0031410, GO:0008150, GO:0055085, GO:0065003, GO:0007165, GO:0000902, GO:0005783, GO:0006810, GO:0002376, GO:0005622, GO:0005886, GO:0006950, GO:…	cell differentiation, cellular component assembly, locomotion, embryo development, extracellular region, cellular_component, cell, molecular_function, cytoplasm, ion binding, endosome, biosynthetic process, cell adhesion, enzyme regulator activity, cell morphogenesis, immune system process, extracellular space, homeostatic process, enzyme binding, catabolic process, cell proliferation, cytoskelet…	30.7589	1.26807	3.34086	2.25079	0.486897	0.237069	0.0821573	0.330626	45.0159
P02768	Serum albumin (ALBU_HUMAN)	ENSG00000163631	ALB	4	GO:0008150, GO:0043167, GO:0006464, GO:0008289, GO:0005794, GO:0005783, GO:0043234, GO:0005576, GO:0043226, GO:0044403, GO:0005575, GO:0006810, GO:0005622, GO:0003674, GO:0006950, GO:0005623, GO:0005634, GO:0003677, GO:0005615, GO:0016192, GO:0008219, GO:0005737, GO:0042592, GO:0031410	cell death, biological_process, organelle, extracellular region, nucleus, transport, protein complex, cellular_component, cell, lipid binding, molecular_function, cytoplasm, ion binding, cytoplasmic vesicle, response to stress, dna binding, cellular protein modification process, golgi apparatus, extracellular space, homeostatic process, symbiosis, encompassing mutualism through parasitism, intrac…	69.3215	1.44466	4.47361	3.05649	0.695423	0.483613	-0.211123	0.573203	61.1297
P01834	Immunoglobulin kappa constant (IGKC_HUMAN)	ENSG00000211592	IGKC	2			11.7578	4.81968	14.2252	9.65913	2.37083	5.62086	-0.127753	-0.272704	193.183

## Sheet: G04M
Main Accession	Description	Ensembl Gene ID	Gene Name	Chromosome	GO Accession	GO Description	MW [kDa]	min	max	aver	std	disp	asymm	excess	sum
O14791	Apolipoprotein L1 (APOL1_HUMAN)	ENSG00000100342	APOL1	22	GO:0008150, GO:0055085, GO:0022857, GO:0006464, GO:0008289, GO:0005783, GO:0005576, GO:0043226, GO:0005575, GO:0006810, GO:0005622, GO:0002376, GO:0003674, GO:0006950, GO:0044281, GO:0005623, GO:0005615, GO:0016192, GO:0005737, GO:0006629	biological_process, transmembrane transporter activity, organelle, extracellular region, transport, cellular_component, cell, lipid binding, molecular_function, cytoplasm, transmembrane transport, response to stress, small molecule metabolic process, lipid metabolic process, cellular protein modification process, immune system process, extracellular space, intracellular, endoplasmic reticulum, ve…	43.9469	0.129089	0.630458	0.331418	0.164833	0.0271699	0.757079	-0.0999621	3.97701
P00450	Ceruloplasmin (CERU_HUMAN)	ENSG00000047457	CP	3	GO:0008150, GO:0043167, GO:0006464, GO:0005783, GO:0005576, GO:0043226, GO:0005575, GO:0005773, GO:0006810, GO:0005622, GO:0003674, GO:0005764, GO:0005623, GO:0005615, GO:0016491, GO:0005737, GO:0042592	vacuole, biological_process, organelle, extracellular region, transport, cellular_component, cell, molecular_function, cytoplasm, ion binding, cellular protein modification process, extracellular space, oxidoreductase activity, homeostatic process, intracellular, lysosome, endoplasmic reticulum	122.128	0.220954	0.825204	0.551391	0.173721	0.0301791	-0.259334	-0.27001	6.61669
P00734	Prothrombin (THRB_HUMAN)	ENSG00000180210	F2	11	GO:0008283, GO:0040011, GO:0043167, GO:0006464, GO:0048856, GO:0005794, GO:0009058, GO:0005576, GO:0043226, GO:0005575, GO:0003674, GO:0005623, GO:0016192, GO:0051604, GO:0034641, GO:0008150, GO:0055085, GO:0007165, GO:0000902, GO:0005783, GO:0008233, GO:0004871, GO:0006810, GO:0005622, GO:0005886, GO:0002376, GO:0006950, GO:0040007, GO:0048870, GO:0005615, GO:0005737, GO:0042592, GO:0006629, GO:…	protein maturation, cell differentiation, locomotion, extracellular region, cellular_component, cell, molecular_function, cytoplasm, ion binding, cellular nitrogen compound metabolic process, biosynthetic process, cell morphogenesis, immune system process, extracellular space, homeostatic process, cell proliferation, biological_process, signal transduction, plasma membrane, organelle, peptidase a…	69.9921	0.0331687	0.607179	0.310874	0.132062	0.0174405	0.242173	3.15847	3.73049
P00738	Haptoglobin (HPT_HUMAN)	ENSG00000257017	HP	16	GO:0008150, GO:0009056, GO:0043234, GO:0005576, GO:0043226, GO:0005575, GO:0006810, GO:0005622, GO:0002376, GO:0006950, GO:0003674, GO:0005623, GO:0005615, GO:0008219, GO:0016192, GO:0005737, GO:0031410	catabolic process, cell death, biological_process, organelle, extracellular region, transport, protein complex, cellular_component, cell, molecular_function, cytoplasm, cytoplasmic vesicle, response to stress, immune system process, extracellular space, intracellular, vesicle-mediated transport	45.1766	0.545951	1.696	1.17149	0.337673	0.114023	-0.370374	-0.541571	14.0578
P00747	Plasminogen (PLMN_HUMAN)	ENSG00000122194	PLG	6	GO:0008283, GO:0008150, GO:0007155, GO:0008233, GO:0005576, GO:0043226, GO:0044403, GO:0005575, GO:0006810, GO:0005622, GO:0005886, GO:0006950, GO:0003674, GO:0005623, GO:0005615, GO:0016192, GO:0005737, GO:0030198, GO:0031410, GO:0019899	enzyme binding, cell proliferation, biological_process, plasma membrane, organelle, extracellular region, peptidase activity, transport, cellular_component, cell, extracellular matrix organization, molecular_function, cytoplasm, cytoplasmic vesicle, response to stress, cell adhesion, extracellular space, symbiosis, encompassing mutualism through parasitism, intracellular, vesicle-mediated transpo…	90.5102	0.0720609	0.615781	0.289455	0.150967	0.0227912	0.951786	0.814423	3.47346
P00751	Complement factor B (CFAB_HUMAN)	ENSG00000204359	CFB	CHR_HSCHR6_MHC_MANN_CTG1	GO:0005623, GO:0008150, GO:0005615, GO:0051604, GO:0008233, GO:0005576, GO:0043226, GO:0005575, GO:0003674, GO:0006950, GO:0002376, GO:0005886	protein maturation, biological_process, response to stress, plasma membrane, organelle, extracellular region, extracellular space, peptidase activity, immune system process, cell, cellular_component, molecular_function	85.4785	0.140456	0.547751	0.288473	0.117056	0.013702	0.833451	0.798734	3.46167
P01009	Alpha-1-antitrypsin (A1AT_HUMAN)	ENSG00000197249	SERPINA1	14	GO:0008150, GO:0061024, GO:0065003, GO:0006461, GO:0022607, GO:0006464, GO:0005794, GO:0005783, GO:0005576, GO:0043226, GO:0006810, GO:0005575, GO:0005578, GO:0005622, GO:0006950, GO:0002376, GO:0003674, GO:0005623, GO:0005615, GO:0016192, GO:0005737, GO:0031410, GO:0030234, GO:0019899	enzyme binding, biological_process, cellular component assembly, organelle, extracellular region, macromolecular complex assembly, transport, cellular_component, cell, molecular_function, cytoplasm, cytoplasmic vesicle, response to stress, membrane organization, enzyme regulator activity, protein complex assembly, cellular protein modification process, golgi apparatus, immune system process, extr…	46.707	1.18875	3.56386	1.95683	0.595298	0.35438	1.92289	4.93587	23.482
P01011	Alpha-1-antichymotrypsin (AACT_HUMAN)	ENSG00000196136	SERPINA3	14	GO:0008150, GO:0005576, GO:0043226, GO:0006810, GO:0005575, GO:0005773, GO:0003674, GO:0006950, GO:0002376, GO:0005622, GO:0005764, GO:0005634, GO:0005623, GO:0003677, GO:0005615, GO:0016192, GO:0005737, GO:0042592, GO:0006629, GO:0031410, GO:0030234	vacuole, biological_process, organelle, extracellular region, nucleus, transport, cellular_component, cell, molecular_function, cytoplasm, cytoplasmic vesicle, response to stress, enzyme regulator activity, lipid metabolic process, dna binding, immune system process, extracellular space, homeostatic process, intracellular, lysosome, vesicle-mediated transport	47.6205	0.234346	1.11985	0.797042	0.255842	0.0654549	-0.904689	0.589425	9.56451
P01019	Angiotensinogen (ANGT_HUMAN)	ENSG00000135744	AGT	1	GO:0008283, GO:0040011, GO:0034330, GO:0022607, GO:0006464, GO:0048856, GO:0009058, GO:0005576, GO:0043226, GO:0003013, GO:0005575, GO:0003674, GO:0005623, GO:0006913, GO:0008219, GO:0005829, GO:0051604, GO:0034641, GO:0050877, GO:0008150, GO:0055085, GO:0007165, GO:0007267, GO:0048646, GO:0007568, GO:0006810, GO:0000003, GO:0040007, GO:0005622, GO:0006950, GO:0048870, GO:0006605, GO:0005615, GO:…	protein maturation, cell differentiation, cell-cell signaling, cellular component assembly, locomotion, anatomical structure formation involved in morphogenesis, extracellular region, cellular_component, cell, extracellular matrix organization, molecular_function, cytoplasm, cellular nitrogen compound metabolic process, biosynthetic process, enzyme regulator activity, protein targeting, extracell…	53.1205	0.596746	2.00298	1.14387	0.424371	0.180091	0.723025	0.0828085	13.7264
P01023	Alpha-2-macroglobulin (A2MG_HUMAN)	ENSG00000175899	A2M	12	GO:0008150, GO:0007165, GO:0043226, GO:0005576, GO:0005575, GO:0006810, GO:0005622, GO:0003674, GO:0002376, GO:0006950, GO:0005623, GO:0005615, GO:0016192, GO:0005737, GO:0030198, GO:0030154, GO:0031410, GO:0005829, GO:0051604, GO:0030234, GO:0019899	enzyme binding, cell differentiation, protein maturation, biological_process, signal transduction, cytosol, organelle, extracellular region, transport, cellular_component, cell, extracellular matrix organization, molecular_function, cytoplasm, cytoplasmic vesicle, response to stress, enzyme regulator activity, immune system process, extracellular space, intracellular, vesicle-mediated transport	163.188	0.308275	0.618706	0.464375	0.0926011	0.00857496	-0.30387	-0.208104	5.5725
P01024	Complement C3 (CO3_HUMAN)	ENSG00000125730	C3	19	GO:0048856, GO:0006464, GO:0009058, GO:0043226, GO:0005576, GO:0005773, GO:0005575, GO:0003674, GO:0044281, GO:0005623, GO:0016192, GO:0031410, GO:0051604, GO:0008150, GO:0007165, GO:0048646, GO:0005783, GO:0008233, GO:0006810, GO:0005622, GO:0002376, GO:0006950, GO:0005886, GO:0005764, GO:0005615, GO:0005737, GO:0006629, GO:0030234	protein maturation, anatomical structure formation involved in morphogenesis, extracellular region, cellular_component, cell, molecular_function, cytoplasm, biosynthetic process, enzyme regulator activity, immune system process, extracellular space, vacuole, biological_process, signal transduction, plasma membrane, organelle, peptidase activity, transport, cytoplasmic vesicle, response to stress,…	187.03	0.245534	0.605061	0.378032	0.10015	0.0100299	1.38532	1.7315	4.53638
P01042	Kininogen-1 (KNG1_HUMAN)	ENSG00000113889	KNG1	3	GO:0008150, GO:0006464, GO:0043167, GO:0007155, GO:0005783, GO:0043226, GO:0005576, GO:0003013, GO:0006810, GO:0005575, GO:0006950, GO:0005886, GO:0003674, GO:0005622, GO:0005623, GO:0005615, GO:0008219, GO:0016192, GO:0005737, GO:0042592, GO:0031410, GO:0030234	cell death, biological_process, plasma membrane, organelle, extracellular region, transport, cellular_component, cell, molecular_function, circulatory system process, cytoplasm, ion binding, cytoplasmic vesicle, response to stress, cell adhesion, enzyme regulator activity, cellular protein modification process, extracellular space, homeostatic process, intracellular, endoplasmic reticulum, vesicl…	71.9122	0.14666	0.674066	0.423614	0.163227	0.0266432	-0.251962	-0.975426	5.08336
P01591	Immunoglobulin J chain (IGJ_HUMAN)	ENSG00000132465	JCHAIN	4	GO:0008150, GO:0065003, GO:0006461, GO:0040011, GO:0022607, GO:0043167, GO:0008289, GO:0043234, GO:0043226, GO:0005576, GO:0006810, GO:0005575, GO:0003674, GO:0002376, GO:0006950, GO:0048870, GO:0003677, GO:0005615, GO:0016192, GO:0042592, GO:0030674	biological_process, cellular component assembly, organelle, locomotion, extracellular region, macromolecular complex assembly, transport, protein complex, cellular_component, lipid binding, molecular_function, cell motility, ion binding, response to stress, dna binding, protein binding, bridging, protein complex assembly, immune system process, extracellular space, homeostatic process, vesicle-me…	18.087	0.340986	1.47394	0.90151	0.336154	0.113	-0.0757724	-0.445734	10.8181
P01619	Immunoglobulin kappa variable 3-20 (KV320_HUMAN)	ENSG00000282402	IGKV3-20	CHR_HG2290_PATCH	GO:0008150, GO:0007165, GO:0040011, GO:0008233, GO:0043234, GO:0043226, GO:0005576, GO:0006810, GO:0005575, GO:0003674, GO:0006950, GO:0002376, GO:0005886, GO:0048870, GO:0005623, GO:0005615, GO:0016192, GO:0051604	protein maturation, biological_process, signal transduction, plasma membrane, organelle, locomotion, extracellular region, peptidase activity, transport, protein complex, cellular_component, cell, molecular_function, cell motility, response to stress, immune system process, extracellular space, vesicle-mediated transport	12.5493	1.25767	3.14189	2.45457	0.506995	0.257044	-0.954626	1.99202	29.4549
P01834	Immunoglobulin kappa constant (IGKC_HUMAN)	ENSG00000211592	IGKC	2			11.7578	6.59388	13.7364	9.37555	2.14473	4.59985	0.623871	0.0120537	112.507
P01857	Immunoglobulin heavy constant gamma 1 (IGHG1_HUMAN)	ENSG00000211896	IGHG1	14	GO:0008150, GO:0061024, GO:0007165, GO:0008233, GO:0043234, GO:0005576, GO:0043226, GO:0005575, GO:0006810, GO:0002376, GO:0006950, GO:0003674, GO:0005886, GO:0005623, GO:0005615, GO:0016192, GO:0051604	protein maturation, biological_process, signal transduction, plasma membrane, organelle, extracellular region, peptidase activity, transport, protein complex, cellular_component, cell, molecular_function, response to stress, membrane organization, immune system process, extracellular space, vesicle-mediated transport	36.0832	1.62786	3.43875	2.67746	0.576417	0.332257	-0.597168	-0.281666	32.1296
P01859	Immunoglobulin heavy constant gamma 2 (IGHG2_HUMAN)	ENSG00000274497	IGHG2	CHR_HSCHR14_3_CTG1	GO:0061024, GO:0008150, GO:0007165, GO:0043234, GO:0008233, GO:0043226, GO:0005576, GO:0005575, GO:0006810, GO:0005886, GO:0003674, GO:0002376, GO:0006950, GO:0005623, GO:0005615, GO:0016192, GO:0051604	protein maturation, biological_process, signal transduction, plasma membrane, organelle, extracellular region, peptidase activity, transport, protein complex, cellular_component, cell, molecular_function, response to stress, membrane organization, immune system process, extracellular space, vesicle-mediated transport	35.8778	1.33372	2.03357	1.59571	0.219322	0.0481022	0.675919	-0.396878	19.1485
P01871	Immunoglobulin heavy constant mu (IGHM_HUMAN)	ENSG00000211899	IGHM	14	GO:0008150, GO:0061024, GO:0007165, GO:0040011, GO:0043167, GO:0008289, GO:0043234, GO:0043226, GO:0005576, GO:0006810, GO:0005575, GO:0003674, GO:0002376, GO:0005886, GO:0006950, GO:0048870, GO:0003677, GO:0005623, GO:0005615, GO:0016192	biological_process, signal transduction, plasma membrane, organelle, locomotion, extracellular region, transport, protein complex, cellular_component, cell, lipid binding, molecular_function, cell motility, ion binding, response to stress, membrane organization, dna binding, immune system process, extracellular space, vesicle-mediated transport	49.4086	0.755763	1.93032	1.29171	0.37588	0.141286	-0.0147215	-1.03733	15.5006
P01876	Immunoglobulin heavy constant alpha 1 (IGHA1_HUMAN)	ENSG00000282633	IGHA1	CHR_HSCHR14_3_CTG1	GO:0008150, GO:0061024, GO:0007165, GO:0040011, GO:0006464, GO:0043234, GO:0005576, GO:0043226, GO:0005575, GO:0006810, GO:0003674, GO:0002376, GO:0005886, GO:0006950, GO:0048870, GO:0005623, GO:0005615, GO:0016192, GO:0042592	biological_process, signal transduction, plasma membrane, organelle, locomotion, extracellular region, transport, protein complex, cellular_component, cell, molecular_function, cell motility, response to stress, membrane organization, cellular protein modification process, immune system process, extracellular space, homeostatic process, vesicle-mediated transport	37.6306	0.789298	2.60534	1.64709	0.640393	0.410104	0.0273474	-1.61585	19.765
P02647	Apolipoprotein A-I (APOA1_HUMAN)	ENSG00000118137	APOA1	11	GO:0009790, GO:0008283, GO:0007010, GO:0009056, GO:0040011, GO:0022607, GO:0048856, GO:0043167, GO:0006464, GO:0008289, GO:0007155, GO:0009058, GO:0005576, GO:0043226, GO:0005575, GO:0003674, GO:0044281, GO:0005623, GO:0016192, GO:0005768, GO:0005829, GO:0031410, GO:0008150, GO:0055085, GO:0065003, GO:0007165, GO:0000902, GO:0005783, GO:0006810, GO:0002376, GO:0005622, GO:0005886, GO:0006950, GO:…	cell differentiation, cellular component assembly, locomotion, embryo development, extracellular region, cellular_component, cell, molecular_function, cytoplasm, ion binding, endosome, biosynthetic process, cell adhesion, enzyme regulator activity, cell morphogenesis, immune system process, extracellular space, homeostatic process, enzyme binding, catabolic process, cell proliferation, cytoskelet…	30.7589	1.81768	2.46928	2.18229	0.211575	0.0447642	-0.135342	-0.988259	26.1875
P02649	Apolipoprotein E (APOE_HUMAN)	ENSG00000130203	APOE	19	GO:0008283, GO:0007010, GO:0009056, GO:0040011, GO:0022607, GO:0043167, GO:0048856, GO:0006464, GO:0008289, GO:0005794, GO:0009058, GO:0005576, GO:0043226, GO:0005575, GO:0003013, GO:0003674, GO:0044281, GO:0005623, GO:0016192, GO:0008219, GO:0005768, GO:0031410, GO:0034641, GO:0061024, GO:0008150, GO:0065003, GO:0007165, GO:0000902, GO:0007267, GO:0005783, GO:0044403, GO:0006810, GO:0005622, GO:…	cell differentiation, cell-cell signaling, cellular component assembly, locomotion, extracellular region, cellular_component, cell, molecular_function, cytoplasm, ion binding, endosome, cellular nitrogen compound metabolic process, biosynthetic process, membrane organization, enzyme regulator activity, cell morphogenesis, extracellular space, homeostatic process, cytoskeletal protein binding, cat…	36.1318	0.506254	1.52154	0.967405	0.359794	0.129451	0.352024	-1.22489	11.6089
P02652	Apolipoprotein A-II (APOA2_HUMAN)	ENSG00000158874	APOA2	1	GO:0009056, GO:0022607, GO:0048856, GO:0006464, GO:0043167, GO:0008289, GO:0009058, GO:0043226, GO:0005576, GO:0005575, GO:0003674, GO:0044281, GO:0005623, GO:0005768, GO:0005829, GO:0031410, GO:0008150, GO:0065003, GO:0005783, GO:0044403, GO:0006810, GO:0005622, GO:0002376, GO:0006950, GO:0005615, GO:0005737, GO:0042592, GO:0006629, GO:0030234	cellular component assembly, extracellular region, cellular_component, cell, molecular_function, cytoplasm, ion binding, endosome, biosynthetic process, enzyme regulator activity, immune system process, extracellular space, homeostatic process, catabolic process, cytosol, biological_process, organelle, macromolecular complex assembly, transport, lipid binding, cytoplasmic vesicle, response to str…	11.1679	2.02805	5.23206	3.7486	1.08882	1.18554	-0.464908	-1.1863	44.9832
P02654	Apolipoprotein C-I (APOC1_HUMAN)	ENSG00000130208	APOC1	19	GO:0008150, GO:0065003, GO:0009056, GO:0022607, GO:0043167, GO:0005783, GO:0008289, GO:0009058, GO:0043226, GO:0005576, GO:0006810, GO:0005575, GO:0005622, GO:0003674, GO:0044281, GO:0005623, GO:0005615, GO:0016192, GO:0005737, GO:0006629, GO:0030234	catabolic process, biological_process, cellular component assembly, organelle, extracellular region, macromolecular complex assembly, transport, cellular_component, cell, lipid binding, molecular_function, cytoplasm, ion binding, biosynthetic process, small molecule metabolic process, enzyme regulator activity, lipid metabolic process, extracellular space, intracellular, endoplasmic reticulum, ve…	9.32609	0.431452	4.97085	2.33131	1.18908	1.41391	0.789033	1.29796	27.9758
P02656	Apolipoprotein C-III (APOC3_HUMAN)	ENSG00000110245	APOC3	11	GO:0008150, GO:0065003, GO:0009056, GO:0007165, GO:0022607, GO:0043167, GO:0008289, GO:0009058, GO:0005576, GO:0043226, GO:0005575, GO:0006810, GO:0005622, GO:0003674, GO:0044281, GO:0005623, GO:0005615, GO:0005768, GO:0016192, GO:0005737, GO:0042592, GO:0006629, GO:0031410, GO:0030234	catabolic process, biological_process, signal transduction, cellular component assembly, organelle, extracellular region, macromolecular complex assembly, transport, cellular_component, cell, lipid binding, molecular_function, cytoplasm, ion binding, endosome, cytoplasmic vesicle, biosynthetic process, small molecule metabolic process, enzyme regulator activity, lipid metabolic process, extracell…	10.8455	0.964906	2.82974	2.25001	0.592738	0.351339	-1.24445	0.745575	27.0001
P02760	Protein AMBP (AMBP_HUMAN)	ENSG00000106927	AMBP	9	GO:0008150, GO:0009056, GO:0007165, GO:0006464, GO:0007155, GO:0043226, GO:0044403, GO:0005576, GO:0006810, GO:0005575, GO:0005886, GO:0006950, GO:0005622, GO:0002376, GO:0003674, GO:0000003, GO:0005623, GO:0005615, GO:0016192, GO:0051186, GO:0034641, GO:0030234	catabolic process, cofactor metabolic process, biological_process, signal transduction, plasma membrane, organelle, extracellular region, transport, cellular_component, cell, molecular_function, cellular nitrogen compound metabolic process, response to stress, cell adhesion, enzyme regulator activity, cellular protein modification process, immune system process, extracellular space, symbiosis, en…	38.974	0.445612	1.11194	0.763897	0.194685	0.0379022	0.100892	-0.292967	9.16677
P02763	Alpha-1-acid glycoprotein 1 (A1AG1_HUMAN)	ENSG00000229314	ORM1	9	GO:0008150, GO:0043226, GO:0005576, GO:0005575, GO:0006810, GO:0005622, GO:0003674, GO:0006950, GO:0002376, GO:0005623, GO:0005615, GO:0016192, GO:0005737, GO:0031410	biological_process, organelle, extracellular region, transport, cellular_component, cell, molecular_function, cytoplasm, cytoplasmic vesicle, response to stress, immune system process, extracellular space, intracellular, vesicle-mediated transport	23.4968	1.2765	7.59152	2.77743	1.70289	2.89985	2.31141	6.27611	33.3291
P02765	Alpha-2-HS-glycoprotein (FETUA_HUMAN)	ENSG00000145192	AHSG	3	GO:0008150, GO:0007165, GO:0048856, GO:0006464, GO:0005794, GO:0005783, GO:0005576, GO:0043226, GO:0005575, GO:0006810, GO:0005622, GO:0003674, GO:0006950, GO:0002376, GO:0005623, GO:0005615, GO:0016192, GO:0005737, GO:0031410, GO:0030234	biological_process, signal transduction, organelle, extracellular region, transport, cellular_component, cell, molecular_function, cytoplasm, cytoplasmic vesicle, response to stress, enzyme regulator activity, cellular protein modification process, golgi apparatus, immune system process, extracellular space, anatomical structure development, intracellular, endoplasmic reticulum, vesicle-mediated …	39.2997	0.459003	1.641	1.16695	0.329698	0.108701	-0.559059	0.541698	14.0034
P02768	Serum albumin (ALBU_HUMAN)	ENSG00000163631	ALB	4	GO:0008150, GO:0043167, GO:0006464, GO:0008289, GO:0005794, GO:0005783, GO:0043234, GO:0005576, GO:0043226, GO:0044403, GO:0005575, GO:0006810, GO:0005622, GO:0003674, GO:0006950, GO:0005623, GO:0005634, GO:0003677, GO:0005615, GO:0016192, GO:0008219, GO:0005737, GO:0042592, GO:0031410	cell death, biological_process, organelle, extracellular region, nucleus, transport, protein complex, cellular_component, cell, lipid binding, molecular_function, cytoplasm, ion binding, cytoplasmic vesicle, response to stress, dna binding, cellular protein modification process, golgi apparatus, extracellular space, homeostatic process, symbiosis, encompassing mutualism through parasitism, intrac…	69.3215	2.07417	5.79576	3.63061	1.13919	1.29774	0.554224	-0.742425	43.5674
P02774	Vitamin D-binding protein (VTDB_HUMAN)	ENSG00000145321	GC	4	GO:0008150, GO:0008289, GO:0005576, GO:0043226, GO:0006810, GO:0005773, GO:0005575, GO:0003674, GO:0005622, GO:0005764, GO:0044281, GO:0005623, GO:0005615, GO:0005737, GO:0006629, GO:0005829, GO:0008092	vacuole, biological_process, cytosol, organelle, extracellular region, transport, cellular_component, cell, lipid binding, molecular_function, cytoplasm, small molecule metabolic process, lipid metabolic process, extracellular space, cytoskeletal protein binding, intracellular, lysosome	52.929	0.42201	0.945554	0.676626	0.161678	0.0261396	-0.00920373	-0.56753	8.11951
P02787	Serotransferrin (TRFE_HUMAN)	ENSG00000091513	TF	3	GO:0061024, GO:0008150, GO:0055085, GO:0022857, GO:0006464, GO:0043167, GO:0005783, GO:0043226, GO:0005576, GO:0005575, GO:0006810, GO:0005886, GO:0005622, GO:0003674, GO:0005623, GO:0005615, GO:0005768, GO:0016192, GO:0005737, GO:0042592, GO:0031410	biological_process, transmembrane transporter activity, plasma membrane, organelle, extracellular region, transport, cellular_component, cell, molecular_function, cytoplasm, transmembrane transport, ion binding, endosome, cytoplasmic vesicle, membrane organization, cellular protein modification process, extracellular space, homeostatic process, intracellular, endoplasmic reticulum, vesicle-mediat…	77.0136	1.09581	2.4651	1.60627	0.467867	0.2189	0.805624	-0.973994	19.2752
P02790	Hemopexin (HEMO_HUMAN)	ENSG00000110169	HPX	11	GO:0008150, GO:0007165, GO:0043167, GO:0043226, GO:0044403, GO:0005576, GO:0006810, GO:0005575, GO:0006950, GO:0002376, GO:0003674, GO:0005622, GO:0005623, GO:0005615, GO:0016192, GO:0005737, GO:0042592, GO:0051186, GO:0031410	cofactor metabolic process, biological_process, signal transduction, organelle, extracellular region, transport, cellular_component, cell, molecular_function, cytoplasm, ion binding, cytoplasmic vesicle, response to stress, immune system process, extracellular space, homeostatic process, symbiosis, encompassing mutualism through parasitism, intracellular, vesicle-mediated transport	51.6433	0.644018	1.36737	0.981641	0.259561	0.0673718	0.0574276	-1.6843	11.7797
P04004	Vitronectin (VTNC_HUMAN)	ENSG00000109072	VTN	17	GO:0009790, GO:0040011, GO:0006461, GO:0022607, GO:0006464, GO:0048856, GO:0043167, GO:0005794, GO:0007155, GO:0005576, GO:0043226, GO:0005575, GO:0005578, GO:0003674, GO:0005623, GO:0016192, GO:0051604, GO:0008150, GO:0065003, GO:0007165, GO:0048646, GO:0005783, GO:0043234, GO:0006810, GO:0005622, GO:0006950, GO:0002376, GO:0005886, GO:0048870, GO:0005615, GO:0005737, GO:0030154, GO:0030198	protein maturation, cell differentiation, cellular component assembly, locomotion, anatomical structure formation involved in morphogenesis, embryo development, extracellular region, cellular_component, cell, protein complex, extracellular matrix organization, molecular_function, cytoplasm, ion binding, cell adhesion, immune system process, extracellular space, biological_process, signal transduc…	54.2712	0.595283	1.40882	0.890374	0.277343	0.076919	0.746248	-0.830232	10.6845
P04114	Apolipoprotein B-100 (APOB_HUMAN)	ENSG00000084674	APOB	2	GO:0009790, GO:0040011, GO:0009056, GO:0022607, GO:0043167, GO:0006464, GO:0048856, GO:0008289, GO:0009058, GO:0005576, GO:0043226, GO:0005575, GO:0005773, GO:0003674, GO:0044281, GO:0005623, GO:0016192, GO:0005768, GO:0005829, GO:0031410, GO:0061024, GO:0008150, GO:0065003, GO:0007165, GO:0005783, GO:0044403, GO:0006810, GO:0005886, GO:0000003, GO:0002376, GO:0006950, GO:0005622, GO:0005764, GO:…	cell differentiation, cellular component assembly, locomotion, embryo development, extracellular region, cellular_component, cell, molecular_function, cytoplasm, ion binding, endosome, biosynthetic process, membrane organization, immune system process, extracellular space, homeostatic process, enzyme binding, catabolic process, vacuole, cytosol, biological_process, signal transduction, plasma mem…	515.283	0.0539124	0.213218	0.110985	0.0429035	0.00184071	0.947056	2.10047	1.33182
P04217	Alpha-1B-glycoprotein (A1BG_HUMAN)	ENSG00000121410	A1BG	19	GO:0008150, GO:0043226, GO:0005576, GO:0006810, GO:0005575, GO:0003674, GO:0002376, GO:0005622, GO:0005623, GO:0005615, GO:0016192, GO:0005737, GO:0031410	biological_process, organelle, extracellular region, transport, cellular_component, cell, molecular_function, cytoplasm, cytoplasmic vesicle, immune system process, extracellular space, intracellular, vesicle-mediated transport	54.2195	0.472239	1.69755	1.20855	0.409109	0.16737	-0.560149	-0.977636	14.5025
P04433	Immunoglobulin kappa variable 3-11 (KV311_HUMAN)	ENSG00000282823	IGKV3-11	CHR_HG2290_PATCH			12.5673	0.308797	5.28138	1.94344	1.2256	1.5021	1.86229	5.27687	23.3213
P05155	Plasma protease C1 inhibitor (IC1_HUMAN)	ENSG00000149131	SERPING1	11	GO:0008150, GO:0005576, GO:0007568, GO:0043226, GO:0006810, GO:0003013, GO:0005575, GO:0003674, GO:0002376, GO:0006950, GO:0005622, GO:0005623, GO:0005615, GO:0016192, GO:0005737, GO:0031410, GO:0051604, GO:0030234	protein maturation, biological_process, organelle, extracellular region, transport, cellular_component, cell, molecular_function, circulatory system process, cytoplasm, cytoplasmic vesicle, response to stress, enzyme regulator activity, immune system process, extracellular space, aging, intracellular, vesicle-mediated transport	55.1194	0.0853321	0.628364	0.363974	0.21383	0.0457233	0.124007	-1.88663	4.36769
P08603	Complement factor H (CFAH_HUMAN)	ENSG00000000971	CFH	1	GO:0008150, GO:0005615, GO:0043167, GO:0051604, GO:0005576, GO:0043226, GO:0005575, GO:0003674, GO:0002376, GO:0006950	ion binding, protein maturation, biological_process, response to stress, organelle, extracellular region, extracellular space, immune system process, cellular_component, molecular_function	139.005	0.148013	0.42372	0.25142	0.0826872	0.00683718	0.709479	0.124436	3.01704
P0CG04	Immunoglobulin lambda constant 1 (IGLC1_HUMAN)	ENSG00000211675	IGLC1	22			11.3406	0.54692	3.9831	2.57641	0.89139	0.794576	-0.727288	1.77732	30.9169
P10909	Clusterin (CLUS_HUMAN)	ENSG00000120885	CLU	8	GO:0008283, GO:0009056, GO:0006461, GO:0022607, GO:0006464, GO:0048856, GO:0005794, GO:0009058, GO:0005576, GO:0043226, GO:0005575, GO:0003674, GO:0005623, GO:0007009, GO:0016192, GO:0008219, GO:0005829, GO:0031410, GO:0051604, GO:0034641, GO:0008150, GO:0061024, GO:0065003, GO:0007165, GO:0000902, GO:0005783, GO:0043234, GO:0044403, GO:0006457, GO:0006810, GO:0002376, GO:0006950, GO:0007005, GO:…	protein maturation, cell differentiation, cellular component assembly, extracellular region, cellular_component, cell, protein complex, molecular_function, cytoplasm, plasma membrane organization, cellular nitrogen compound metabolic process, biosynthetic process, membrane organization, cell morphogenesis, protein folding, immune system process, extracellular space, enzyme binding, mitochondrion …	52.461	0.164639	0.805126	0.514746	0.22218	0.0493638	-0.102128	-1.19622	6.17696
P19652	Alpha-1-acid glycoprotein 2 (A1AG2_HUMAN)	ENSG00000228278	ORM2	9	GO:0008150, GO:0005576, GO:0043226, GO:0006810, GO:0005575, GO:0005773, GO:0005622, GO:0002376, GO:0006950, GO:0005764, GO:0005623, GO:0005615, GO:0016192, GO:0005737, GO:0031410	vacuole, biological_process, organelle, extracellular region, transport, cellular_component, cell, cytoplasm, cytoplasmic vesicle, response to stress, immune system process, extracellular space, intracellular, lysosome, vesicle-mediated transport	23.5876	0.916904	2.47761	1.51421	0.51598	0.266236	0.893246	-0.531266	18.1705
P19823	Inter-alpha-trypsin inhibitor heavy chain H2 (ITIH2_HUMAN)	ENSG00000151655	ITIH2	10	GO:0008150, GO:0005623, GO:0005615, GO:0005737, GO:0006464, GO:0005783, GO:0043226, GO:0005576, GO:0005575, GO:0030234, GO:0003674, GO:0005622	cytoplasm, biological_process, organelle, enzyme regulator activity, extracellular region, extracellular space, cellular protein modification process, cell, cellular_component, intracellular, endoplasmic reticulum, molecular_function	106.397	0.133412	0.439225	0.296189	0.0848211	0.00719462	-0.382329	0.00798839	3.55427
P19827	Inter-alpha-trypsin inhibitor heavy chain H1 (ITIH1_HUMAN)	ENSG00000055957	ITIH1	3	GO:0008150, GO:0005615, GO:0043167, GO:0043226, GO:0005576, GO:0005575, GO:0030234, GO:0003674	ion binding, biological_process, organelle, enzyme regulator activity, extracellular region, extracellular space, cellular_component, molecular_function	101.326	0.128201	0.699201	0.374009	0.148446	0.0220363	0.419789	1.27775	4.48811
P27169	Serum paraoxonase/arylesterase 1 (PON1_HUMAN)	ENSG00000005421	PON1	7	GO:0008150, GO:0009056, GO:0043167, GO:0008289, GO:0005576, GO:0043226, GO:0005575, GO:0006810, GO:0005622, GO:0003674, GO:0044281, GO:0005623, GO:0005615, GO:0006629, GO:0016791	catabolic process, biological_process, organelle, extracellular region, transport, cellular_component, cell, lipid binding, molecular_function, ion binding, phosphatase activity, small molecule metabolic process, lipid metabolic process, extracellular space, intracellular	39.7062	0.0999888	0.840377	0.403434	0.243944	0.0595086	0.528371	-1.07395	4.84121
P43652	Afamin (AFAM_HUMAN)	ENSG00000079557	AFM	4	GO:0008150, GO:0005615, GO:0043226, GO:0005576, GO:0006810, GO:0005575, GO:0003674	biological_process, organelle, extracellular region, extracellular space, transport, cellular_component, molecular_function	69.024	0.0678691	0.339394	0.163039	0.0762125	0.00580834	1.23925	1.41596	1.95647
P68871	Hemoglobin subunit beta (HBB_HUMAN)	ENSG00000244734	HBB	11	GO:0006461, GO:0009056, GO:0022607, GO:0043167, GO:0007155, GO:0009058, GO:0005576, GO:0043226, GO:0005575, GO:0003013, GO:0003674, GO:0005623, GO:0016192, GO:0008219, GO:0016491, GO:0005829, GO:0031410, GO:0034641, GO:0008150, GO:0065003, GO:0043234, GO:0006810, GO:0005622, GO:0002376, GO:0006950, GO:0005615, GO:0005737	cellular component assembly, extracellular region, cellular_component, cell, protein complex, molecular_function, cytoplasm, ion binding, cellular nitrogen compound metabolic process, biosynthetic process, cell adhesion, immune system process, extracellular space, catabolic process, cell death, cytosol, biological_process, organelle, macromolecular complex assembly, transport, circulatory system …	15.9883	1.35743	3.22348	2.55406	0.564982	0.319204	-0.827721	0.105788	30.6488
P69905	Hemoglobin subunit alpha (HBA_HUMAN)	ENSG00000206172	HBA1	16	GO:0008150, GO:0065003, GO:0006461, GO:0009056, GO:0022607, GO:0043167, GO:0043234, GO:0005840, GO:0043226, GO:0005576, GO:0006810, GO:0005575, GO:0003674, GO:0006950, GO:0005622, GO:0005623, GO:0005615, GO:0016192, GO:0008219, GO:0005737, GO:0016491, GO:0031410, GO:0005829	catabolic process, cell death, biological_process, cytosol, cellular component assembly, organelle, extracellular region, macromolecular complex assembly, transport, protein complex, cellular_component, cell, molecular_function, cytoplasm, ion binding, cytoplasmic vesicle, response to stress, ribosome, protein complex assembly, extracellular space, oxidoreductase activity, intracellular, vesicle-…	15.2479	0.448478	2.72265	1.55127	0.808292	0.653336	0.199547	-1.32392	18.6153
Q14624	Inter-alpha-trypsin inhibitor heavy chain H4 (ITIH4_HUMAN)	ENSG00000055955	ITIH4	3	GO:0008150, GO:0043226, GO:0005576, GO:0006810, GO:0005575, GO:0005886, GO:0006950, GO:0003674, GO:0005622, GO:0005623, GO:0005615, GO:0016192, GO:0005737, GO:0031410, GO:0030234	biological_process, plasma membrane, organelle, extracellular region, transport, cellular_component, cell, molecular_function, cytoplasm, cytoplasmic vesicle, response to stress, enzyme regulator activity, extracellular space, intracellular, vesicle-mediated transport	103.293	0.230411	0.860783	0.42057	0.198727	0.0394923	1.38942	1.37169	5.04684

## Sheet: G05M
Main Accession	Description	Ensembl Gene ID	Gene Name	Chromosome	GO Accession	GO Description	MW [kDa]	min	max	aver	std	disp	asymm	excess	sum
O14791	Apolipoprotein L1 (APOL1_HUMAN)	ENSG00000100342	APOL1	22	GO:0008150, GO:0055085, GO:0022857, GO:0006464, GO:0008289, GO:0005783, GO:0005576, GO:0043226, GO:0005575, GO:0006810, GO:0005622, GO:0002376, GO:0003674, GO:0006950, GO:0044281, GO:0005623, GO:0005615, GO:0016192, GO:0005737, GO:0006629	biological_process, transmembrane transporter activity, organelle, extracellular region, transport, cellular_component, cell, lipid binding, molecular_function, cytoplasm, transmembrane transport, response to stress, small molecule metabolic process, lipid metabolic process, cellular protein modification process, immune system process, extracellular space, intracellular, endoplasmic reticulum, ve…	43.9469	0.205032	0.451183	0.296286	0.0818331	0.00669666	0.83987	-0.109432	2.66657
P00450	Ceruloplasmin (CERU_HUMAN)	ENSG00000047457	CP	3	GO:0008150, GO:0043167, GO:0006464, GO:0005783, GO:0005576, GO:0043226, GO:0005575, GO:0005773, GO:0006810, GO:0005622, GO:0003674, GO:0005764, GO:0005623, GO:0005615, GO:0016491, GO:0005737, GO:0042592	vacuole, biological_process, organelle, extracellular region, transport, cellular_component, cell, molecular_function, cytoplasm, ion binding, cellular protein modification process, extracellular space, oxidoreductase activity, homeostatic process, intracellular, lysosome, endoplasmic reticulum	122.128	0.217182	0.629305	0.454744	0.13161	0.0173211	-0.393656	-0.186501	4.0927
P00734	Prothrombin (THRB_HUMAN)	ENSG00000180210	F2	11	GO:0008283, GO:0040011, GO:0043167, GO:0006464, GO:0048856, GO:0005794, GO:0009058, GO:0005576, GO:0043226, GO:0005575, GO:0003674, GO:0005623, GO:0016192, GO:0051604, GO:0034641, GO:0008150, GO:0055085, GO:0007165, GO:0000902, GO:0005783, GO:0008233, GO:0004871, GO:0006810, GO:0005622, GO:0005886, GO:0002376, GO:0006950, GO:0040007, GO:0048870, GO:0005615, GO:0005737, GO:0042592, GO:0006629, GO:…	protein maturation, cell differentiation, locomotion, extracellular region, cellular_component, cell, molecular_function, cytoplasm, ion binding, cellular nitrogen compound metabolic process, biosynthetic process, cell morphogenesis, immune system process, extracellular space, homeostatic process, cell proliferation, biological_process, signal transduction, plasma membrane, organelle, peptidase a…	69.9921	0.0836222	0.578242	0.325637	0.134391	0.018061	0.00880366	1.82854	2.93073
P00738	Haptoglobin (HPT_HUMAN)	ENSG00000257017	HP	16	GO:0008150, GO:0009056, GO:0043234, GO:0005576, GO:0043226, GO:0005575, GO:0006810, GO:0005622, GO:0002376, GO:0006950, GO:0003674, GO:0005623, GO:0005615, GO:0008219, GO:0016192, GO:0005737, GO:0031410	catabolic process, cell death, biological_process, organelle, extracellular region, transport, protein complex, cellular_component, cell, molecular_function, cytoplasm, cytoplasmic vesicle, response to stress, immune system process, extracellular space, intracellular, vesicle-mediated transport	45.1766	0.59633	1.75564	1.09638	0.391042	0.152914	0.851585	-0.168978	9.8674
P00747	Plasminogen (PLMN_HUMAN)	ENSG00000122194	PLG	6	GO:0008283, GO:0008150, GO:0007155, GO:0008233, GO:0005576, GO:0043226, GO:0044403, GO:0005575, GO:0006810, GO:0005622, GO:0005886, GO:0006950, GO:0003674, GO:0005623, GO:0005615, GO:0016192, GO:0005737, GO:0030198, GO:0031410, GO:0019899	enzyme binding, cell proliferation, biological_process, plasma membrane, organelle, extracellular region, peptidase activity, transport, cellular_component, cell, extracellular matrix organization, molecular_function, cytoplasm, cytoplasmic vesicle, response to stress, cell adhesion, extracellular space, symbiosis, encompassing mutualism through parasitism, intracellular, vesicle-mediated transpo…	90.5102	0.111342	0.622845	0.274806	0.148962	0.0221897	1.77685	3.94491	2.47325
P00751	Complement factor B (CFAB_HUMAN)	ENSG00000204359	CFB	CHR_HSCHR6_MHC_MANN_CTG1	GO:0005623, GO:0008150, GO:0005615, GO:0051604, GO:0008233, GO:0005576, GO:0043226, GO:0005575, GO:0003674, GO:0006950, GO:0002376, GO:0005886	protein maturation, biological_process, response to stress, plasma membrane, organelle, extracellular region, extracellular space, peptidase activity, immune system process, cell, cellular_component, molecular_function	85.4785	0.154925	0.661583	0.310221	0.172516	0.0297619	1.21112	0.785377	2.79199
P01009	Alpha-1-antitrypsin (A1AT_HUMAN)	ENSG00000197249	SERPINA1	14	GO:0008150, GO:0061024, GO:0065003, GO:0006461, GO:0022607, GO:0006464, GO:0005794, GO:0005783, GO:0005576, GO:0043226, GO:0006810, GO:0005575, GO:0005578, GO:0005622, GO:0006950, GO:0002376, GO:0003674, GO:0005623, GO:0005615, GO:0016192, GO:0005737, GO:0031410, GO:0030234, GO:0019899	enzyme binding, biological_process, cellular component assembly, organelle, extracellular region, macromolecular complex assembly, transport, cellular_component, cell, molecular_function, cytoplasm, cytoplasmic vesicle, response to stress, membrane organization, enzyme regulator activity, protein complex assembly, cellular protein modification process, golgi apparatus, immune system process, extr…	46.707	1.35603	3.25966	2.34285	0.555599	0.30869	-0.258523	0.353676	21.0857
P01011	Alpha-1-antichymotrypsin (AACT_HUMAN)	ENSG00000196136	SERPINA3	14	GO:0008150, GO:0005576, GO:0043226, GO:0006810, GO:0005575, GO:0005773, GO:0003674, GO:0006950, GO:0002376, GO:0005622, GO:0005764, GO:0005634, GO:0005623, GO:0003677, GO:0005615, GO:0016192, GO:0005737, GO:0042592, GO:0006629, GO:0031410, GO:0030234	vacuole, biological_process, organelle, extracellular region, nucleus, transport, cellular_component, cell, molecular_function, cytoplasm, cytoplasmic vesicle, response to stress, enzyme regulator activity, lipid metabolic process, dna binding, immune system process, extracellular space, homeostatic process, intracellular, lysosome, vesicle-mediated transport	47.6205	0.292939	0.935678	0.666155	0.218485	0.0477356	-0.704099	-0.42082	5.99539
P01019	Angiotensinogen (ANGT_HUMAN)	ENSG00000135744	AGT	1	GO:0008283, GO:0040011, GO:0034330, GO:0022607, GO:0006464, GO:0048856, GO:0009058, GO:0005576, GO:0043226, GO:0003013, GO:0005575, GO:0003674, GO:0005623, GO:0006913, GO:0008219, GO:0005829, GO:0051604, GO:0034641, GO:0050877, GO:0008150, GO:0055085, GO:0007165, GO:0007267, GO:0048646, GO:0007568, GO:0006810, GO:0000003, GO:0040007, GO:0005622, GO:0006950, GO:0048870, GO:0006605, GO:0005615, GO:…	protein maturation, cell differentiation, cell-cell signaling, cellular component assembly, locomotion, anatomical structure formation involved in morphogenesis, extracellular region, cellular_component, cell, extracellular matrix organization, molecular_function, cytoplasm, cellular nitrogen compound metabolic process, biosynthetic process, enzyme regulator activity, protein targeting, extracell…	53.1205	0.218811	0.994296	0.644702	0.278149	0.0773667	-0.315304	-1.28702	5.80232
P01023	Alpha-2-macroglobulin (A2MG_HUMAN)	ENSG00000175899	A2M	12	GO:0008150, GO:0007165, GO:0043226, GO:0005576, GO:0005575, GO:0006810, GO:0005622, GO:0003674, GO:0002376, GO:0006950, GO:0005623, GO:0005615, GO:0016192, GO:0005737, GO:0030198, GO:0030154, GO:0031410, GO:0005829, GO:0051604, GO:0030234, GO:0019899	enzyme binding, cell differentiation, protein maturation, biological_process, signal transduction, cytosol, organelle, extracellular region, transport, cellular_component, cell, extracellular matrix organization, molecular_function, cytoplasm, cytoplasmic vesicle, response to stress, enzyme regulator activity, immune system process, extracellular space, intracellular, vesicle-mediated transport	163.188	0.240487	0.808716	0.502491	0.175276	0.0307218	0.0589144	0.0408448	4.52242
P01024	Complement C3 (CO3_HUMAN)	ENSG00000125730	C3	19	GO:0048856, GO:0006464, GO:0009058, GO:0043226, GO:0005576, GO:0005773, GO:0005575, GO:0003674, GO:0044281, GO:0005623, GO:0016192, GO:0031410, GO:0051604, GO:0008150, GO:0007165, GO:0048646, GO:0005783, GO:0008233, GO:0006810, GO:0005622, GO:0002376, GO:0006950, GO:0005886, GO:0005764, GO:0005615, GO:0005737, GO:0006629, GO:0030234	protein maturation, anatomical structure formation involved in morphogenesis, extracellular region, cellular_component, cell, molecular_function, cytoplasm, biosynthetic process, enzyme regulator activity, immune system process, extracellular space, vacuole, biological_process, signal transduction, plasma membrane, organelle, peptidase activity, transport, cytoplasmic vesicle, response to stress,…	187.03	0.215386	0.554566	0.366486	0.11744	0.0137922	0.580517	-0.698114	3.29837
P01042	Kininogen-1 (KNG1_HUMAN)	ENSG00000113889	KNG1	3	GO:0008150, GO:0006464, GO:0043167, GO:0007155, GO:0005783, GO:0043226, GO:0005576, GO:0003013, GO:0006810, GO:0005575, GO:0006950, GO:0005886, GO:0003674, GO:0005622, GO:0005623, GO:0005615, GO:0008219, GO:0016192, GO:0005737, GO:0042592, GO:0031410, GO:0030234	cell death, biological_process, plasma membrane, organelle, extracellular region, transport, cellular_component, cell, molecular_function, circulatory system process, cytoplasm, ion binding, cytoplasmic vesicle, response to stress, cell adhesion, enzyme regulator activity, cellular protein modification process, extracellular space, homeostatic process, intracellular, endoplasmic reticulum, vesicl…	71.9122	0.10623	0.851611	0.291978	0.222319	0.0494257	2.40611	6.37231	2.62781
P01591	Immunoglobulin J chain (IGJ_HUMAN)	ENSG00000132465	JCHAIN	4	GO:0008150, GO:0065003, GO:0006461, GO:0040011, GO:0022607, GO:0043167, GO:0008289, GO:0043234, GO:0043226, GO:0005576, GO:0006810, GO:0005575, GO:0003674, GO:0002376, GO:0006950, GO:0048870, GO:0003677, GO:0005615, GO:0016192, GO:0042592, GO:0030674	biological_process, cellular component assembly, organelle, locomotion, extracellular region, macromolecular complex assembly, transport, protein complex, cellular_component, lipid binding, molecular_function, cell motility, ion binding, response to stress, dna binding, protein binding, bridging, protein complex assembly, immune system process, extracellular space, homeostatic process, vesicle-me…	18.087	0.368704	3.91762	1.90013	1.21689	1.48082	0.379766	-1.17538	17.1011
P01619	Immunoglobulin kappa variable 3-20 (KV320_HUMAN)	ENSG00000282402	IGKV3-20	CHR_HG2290_PATCH	GO:0008150, GO:0007165, GO:0040011, GO:0008233, GO:0043234, GO:0043226, GO:0005576, GO:0006810, GO:0005575, GO:0003674, GO:0006950, GO:0002376, GO:0005886, GO:0048870, GO:0005623, GO:0005615, GO:0016192, GO:0051604	protein maturation, biological_process, signal transduction, plasma membrane, organelle, locomotion, extracellular region, peptidase activity, transport, protein complex, cellular_component, cell, molecular_function, cell motility, response to stress, immune system process, extracellular space, vesicle-mediated transport	12.5493	1.30213	6.52059	2.56104	1.54611	2.39045	2.5628	7.10492	23.0494
P01834	Immunoglobulin kappa constant (IGKC_HUMAN)	ENSG00000211592	IGKC	2			11.7578	5.6527	10.1631	7.74946	1.25409	1.57275	0.407266	1.34708	69.7452
P01857	Immunoglobulin heavy constant gamma 1 (IGHG1_HUMAN)	ENSG00000211896	IGHG1	14	GO:0008150, GO:0061024, GO:0007165, GO:0008233, GO:0043234, GO:0005576, GO:0043226, GO:0005575, GO:0006810, GO:0002376, GO:0006950, GO:0003674, GO:0005886, GO:0005623, GO:0005615, GO:0016192, GO:0051604	protein maturation, biological_process, signal transduction, plasma membrane, organelle, extracellular region, peptidase activity, transport, protein complex, cellular_component, cell, molecular_function, response to stress, membrane organization, immune system process, extracellular space, vesicle-mediated transport	36.0832	1.53707	5.03233	2.37249	1.09359	1.19594	2.15296	5.00925	21.3524
P01859	Immunoglobulin heavy constant gamma 2 (IGHG2_HUMAN)	ENSG00000274497	IGHG2	CHR_HSCHR14_3_CTG1	GO:0061024, GO:0008150, GO:0007165, GO:0043234, GO:0008233, GO:0043226, GO:0005576, GO:0005575, GO:0006810, GO:0005886, GO:0003674, GO:0002376, GO:0006950, GO:0005623, GO:0005615, GO:0016192, GO:0051604	protein maturation, biological_process, signal transduction, plasma membrane, organelle, extracellular region, peptidase activity, transport, protein complex, cellular_component, cell, molecular_function, response to stress, membrane organization, immune system process, extracellular space, vesicle-mediated transport	35.8778	1.1867	2.43692	1.65899	0.37659	0.14182	1.00482	1.22936	14.9309
P01860	Immunoglobulin heavy constant gamma 3 (IGHG3_HUMAN)	ENSG00000282184	IGHG3	CHR_HSCHR14_3_CTG1			41.2604	0.572347	1.6832	0.816923	0.361335	0.130563	2.03871	4.50069	7.3523
P01871	Immunoglobulin heavy constant mu (IGHM_HUMAN)	ENSG00000211899	IGHM	14	GO:0008150, GO:0061024, GO:0007165, GO:0040011, GO:0043167, GO:0008289, GO:0043234, GO:0043226, GO:0005576, GO:0006810, GO:0005575, GO:0003674, GO:0002376, GO:0005886, GO:0006950, GO:0048870, GO:0003677, GO:0005623, GO:0005615, GO:0016192	biological_process, signal transduction, plasma membrane, organelle, locomotion, extracellular region, transport, protein complex, cellular_component, cell, lipid binding, molecular_function, cell motility, ion binding, response to stress, membrane organization, dna binding, immune system process, extracellular space, vesicle-mediated transport	49.4086	0.840493	2.92566	1.93718	0.820646	0.67346	0.0661133	-1.86299	17.4346
P01876	Immunoglobulin heavy constant alpha 1 (IGHA1_HUMAN)	ENSG00000282633	IGHA1	CHR_HSCHR14_3_CTG1	GO:0008150, GO:0061024, GO:0007165, GO:0040011, GO:0006464, GO:0043234, GO:0005576, GO:0043226, GO:0005575, GO:0006810, GO:0003674, GO:0002376, GO:0005886, GO:0006950, GO:0048870, GO:0005623, GO:0005615, GO:0016192, GO:0042592	biological_process, signal transduction, plasma membrane, organelle, locomotion, extracellular region, transport, protein complex, cellular_component, cell, molecular_function, cell motility, response to stress, membrane organization, cellular protein modification process, immune system process, extracellular space, homeostatic process, vesicle-mediated transport	37.6306	0.74838	2.76474	1.36064	0.613716	0.376648	1.81119	3.27136	12.2458
P02647	Apolipoprotein A-I (APOA1_HUMAN)	ENSG00000118137	APOA1	11	GO:0009790, GO:0008283, GO:0007010, GO:0009056, GO:0040011, GO:0022607, GO:0048856, GO:0043167, GO:0006464, GO:0008289, GO:0007155, GO:0009058, GO:0005576, GO:0043226, GO:0005575, GO:0003674, GO:0044281, GO:0005623, GO:0016192, GO:0005768, GO:0005829, GO:0031410, GO:0008150, GO:0055085, GO:0065003, GO:0007165, GO:0000902, GO:0005783, GO:0006810, GO:0002376, GO:0005622, GO:0005886, GO:0006950, GO:…	cell differentiation, cellular component assembly, locomotion, embryo development, extracellular region, cellular_component, cell, molecular_function, cytoplasm, ion binding, endosome, biosynthetic process, cell adhesion, enzyme regulator activity, cell morphogenesis, immune system process, extracellular space, homeostatic process, enzyme binding, catabolic process, cell proliferation, cytoskelet…	30.7589	1.92012	3.52563	2.68275	0.632042	0.399477	0.0372569	-1.8052	24.1448
P02649	Apolipoprotein E (APOE_HUMAN)	ENSG00000130203	APOE	19	GO:0008283, GO:0007010, GO:0009056, GO:0040011, GO:0022607, GO:0043167, GO:0048856, GO:0006464, GO:0008289, GO:0005794, GO:0009058, GO:0005576, GO:0043226, GO:0005575, GO:0003013, GO:0003674, GO:0044281, GO:0005623, GO:0016192, GO:0008219, GO:0005768, GO:0031410, GO:0034641, GO:0061024, GO:0008150, GO:0065003, GO:0007165, GO:0000902, GO:0007267, GO:0005783, GO:0044403, GO:0006810, GO:0005622, GO:…	cell differentiation, cell-cell signaling, cellular component assembly, locomotion, extracellular region, cellular_component, cell, molecular_function, cytoplasm, ion binding, endosome, cellular nitrogen compound metabolic process, biosynthetic process, membrane organization, enzyme regulator activity, cell morphogenesis, extracellular space, homeostatic process, cytoskeletal protein binding, cat…	36.1318	0.387046	1.34574	0.877475	0.315991	0.0998505	-0.0614176	-0.56011	7.89727
P02652	Apolipoprotein A-II (APOA2_HUMAN)	ENSG00000158874	APOA2	1	GO:0009056, GO:0022607, GO:0048856, GO:0006464, GO:0043167, GO:0008289, GO:0009058, GO:0043226, GO:0005576, GO:0005575, GO:0003674, GO:0044281, GO:0005623, GO:0005768, GO:0005829, GO:0031410, GO:0008150, GO:0065003, GO:0005783, GO:0044403, GO:0006810, GO:0005622, GO:0002376, GO:0006950, GO:0005615, GO:0005737, GO:0042592, GO:0006629, GO:0030234	cellular component assembly, extracellular region, cellular_component, cell, molecular_function, cytoplasm, ion binding, endosome, biosynthetic process, enzyme regulator activity, immune system process, extracellular space, homeostatic process, catabolic process, cytosol, biological_process, organelle, macromolecular complex assembly, transport, lipid binding, cytoplasmic vesicle, response to str…	11.1679	1.38917	7.20515	3.3443	1.71873	2.95405	1.46493	2.92916	30.0987
P02654	Apolipoprotein C-I (APOC1_HUMAN)	ENSG00000130208	APOC1	19	GO:0008150, GO:0065003, GO:0009056, GO:0022607, GO:0043167, GO:0005783, GO:0008289, GO:0009058, GO:0043226, GO:0005576, GO:0006810, GO:0005575, GO:0005622, GO:0003674, GO:0044281, GO:0005623, GO:0005615, GO:0016192, GO:0005737, GO:0006629, GO:0030234	catabolic process, biological_process, cellular component assembly, organelle, extracellular region, macromolecular complex assembly, transport, cellular_component, cell, lipid binding, molecular_function, cytoplasm, ion binding, biosynthetic process, small molecule metabolic process, enzyme regulator activity, lipid metabolic process, extracellular space, intracellular, endoplasmic reticulum, ve…	9.32609	1.57014	5.48336	2.84554	1.27654	1.62955	1.14696	0.975215	25.6099
P02656	Apolipoprotein C-III (APOC3_HUMAN)	ENSG00000110245	APOC3	11	GO:0008150, GO:0065003, GO:0009056, GO:0007165, GO:0022607, GO:0043167, GO:0008289, GO:0009058, GO:0005576, GO:0043226, GO:0005575, GO:0006810, GO:0005622, GO:0003674, GO:0044281, GO:0005623, GO:0005615, GO:0005768, GO:0016192, GO:0005737, GO:0042592, GO:0006629, GO:0031410, GO:0030234	catabolic process, biological_process, signal transduction, cellular component assembly, organelle, extracellular region, macromolecular complex assembly, transport, cellular_component, cell, lipid binding, molecular_function, cytoplasm, ion binding, endosome, cytoplasmic vesicle, biosynthetic process, small molecule metabolic process, enzyme regulator activity, lipid metabolic process, extracell…	10.8455	0.258259	3.00177	2.00995	0.973839	0.948363	-0.579482	-0.664136	18.0896
P02743	Serum amyloid P-component (SAMP_HUMAN)	ENSG00000132703	APCS	1	GO:0008150, GO:0065003, GO:0006461, GO:0022607, GO:0048856, GO:0043167, GO:0051082, GO:0005576, GO:0043226, GO:0044403, GO:0006457, GO:0005575, GO:0002376, GO:0006950, GO:0003674, GO:0005622, GO:0005623, GO:0005634, GO:0005615, GO:0030154	cell differentiation, biological_process, cellular component assembly, organelle, extracellular region, nucleus, macromolecular complex assembly, cellular_component, cell, molecular_function, ion binding, response to stress, protein complex assembly, protein folding, immune system process, extracellular space, anatomical structure development, symbiosis, encompassing mutualism through parasitism,…	25.3711	0.212862	1.19809	0.58529	0.364401	0.132788	0.60556	-1.05983	5.26761
P02748	Complement component C9 (CO9_HUMAN)	ENSG00000113600	C9	5	GO:0008150, GO:0065003, GO:0006461, GO:0022607, GO:0043234, GO:0044403, GO:0043226, GO:0005576, GO:0005575, GO:0002376, GO:0006950, GO:0005622, GO:0005886, GO:0005623, GO:0005615, GO:0005737, GO:0005829, GO:0051604	protein maturation, biological_process, plasma membrane, cytosol, cellular component assembly, organelle, extracellular region, macromolecular complex assembly, protein complex, cellular_component, cell, cytoplasm, response to stress, protein complex assembly, immune system process, extracellular space, symbiosis, encompassing mutualism through parasitism, intracellular	63.1327	0.115155	0.461923	0.276957	0.148321	0.021999	0.232877	-2.21499	2.49262
P02749	Beta-2-glycoprotein 1 (APOH_HUMAN)	ENSG00000091583	APOH	17	GO:0008283, GO:0008150, GO:0040011, GO:0043167, GO:0048856, GO:0048646, GO:0008289, GO:0005576, GO:0043226, GO:0005575, GO:0006810, GO:0005622, GO:0003674, GO:0006950, GO:0048870, GO:0005623, GO:0005615, GO:0016192, GO:0008219, GO:0005737, GO:0006629, GO:0031410, GO:0051604, GO:0030234	protein maturation, cell proliferation, cell death, biological_process, organelle, locomotion, anatomical structure formation involved in morphogenesis, extracellular region, transport, cellular_component, cell, lipid binding, molecular_function, cell motility, cytoplasm, ion binding, cytoplasmic vesicle, response to stress, enzyme regulator activity, lipid metabolic process, extracellular space,…	38.2727	0.173449	0.808922	0.412756	0.207272	0.0429616	0.847542	0.00800314	3.7148
P02760	Protein AMBP (AMBP_HUMAN)	ENSG00000106927	AMBP	9	GO:0008150, GO:0009056, GO:0007165, GO:0006464, GO:0007155, GO:0043226, GO:0044403, GO:0005576, GO:0006810, GO:0005575, GO:0005886, GO:0006950, GO:0005622, GO:0002376, GO:0003674, GO:0000003, GO:0005623, GO:0005615, GO:0016192, GO:0051186, GO:0034641, GO:0030234	catabolic process, cofactor metabolic process, biological_process, signal transduction, plasma membrane, organelle, extracellular region, transport, cellular_component, cell, molecular_function, cellular nitrogen compound metabolic process, response to stress, cell adhesion, enzyme regulator activity, cellular protein modification process, immune system process, extracellular space, symbiosis, en…	38.974	0.193521	1.45733	0.641515	0.416594	0.173551	1.05656	0.289044	5.77363
P02763	Alpha-1-acid glycoprotein 1 (A1AG1_HUMAN)	ENSG00000229314	ORM1	9	GO:0008150, GO:0043226, GO:0005576, GO:0005575, GO:0006810, GO:0005622, GO:0003674, GO:0006950, GO:0002376, GO:0005623, GO:0005615, GO:0016192, GO:0005737, GO:0031410	biological_process, organelle, extracellular region, transport, cellular_component, cell, molecular_function, cytoplasm, cytoplasmic vesicle, response to stress, immune system process, extracellular space, intracellular, vesicle-mediated transport	23.4968	1.01205	3.6886	2.28238	0.848228	0.719491	0.366222	-0.385821	20.5414
P02765	Alpha-2-HS-glycoprotein (FETUA_HUMAN)	ENSG00000145192	AHSG	3	GO:0008150, GO:0007165, GO:0048856, GO:0006464, GO:0005794, GO:0005783, GO:0005576, GO:0043226, GO:0005575, GO:0006810, GO:0005622, GO:0003674, GO:0006950, GO:0002376, GO:0005623, GO:0005615, GO:0016192, GO:0005737, GO:0031410, GO:0030234	biological_process, signal transduction, organelle, extracellular region, transport, cellular_component, cell, molecular_function, cytoplasm, cytoplasmic vesicle, response to stress, enzyme regulator activity, cellular protein modification process, golgi apparatus, immune system process, extracellular space, anatomical structure development, intracellular, endoplasmic reticulum, vesicle-mediated …	39.2997	0.556049	2.0681	1.09779	0.458264	0.210006	1.14463	1.65913	9.88013
P02766	Transthyretin (TTHY_HUMAN)	ENSG00000118271	TTR	18	GO:0008150, GO:0043234, GO:0043226, GO:0005576, GO:0006810, GO:0005575, GO:0005773, GO:0003674, GO:0002376, GO:0005622, GO:0005764, GO:0044281, GO:0005623, GO:0005615, GO:0016192, GO:0005737, GO:0006629, GO:0030198, GO:0031410	vacuole, biological_process, organelle, extracellular region, transport, protein complex, cellular_component, cell, extracellular matrix organization, molecular_function, cytoplasm, cytoplasmic vesicle, small molecule metabolic process, lipid metabolic process, immune system process, extracellular space, intracellular, lysosome, vesicle-mediated transport	15.877	0.857116	3.9715	1.90592	1.03909	1.0797	1.00683	0.494087	17.1533
P02768	Serum albumin (ALBU_HUMAN)	ENSG00000163631	ALB	4	GO:0008150, GO:0043167, GO:0006464, GO:0008289, GO:0005794, GO:0005783, GO:0043234, GO:0005576, GO:0043226, GO:0044403, GO:0005575, GO:0006810, GO:0005622, GO:0003674, GO:0006950, GO:0005623, GO:0005634, GO:0003677, GO:0005615, GO:0016192, GO:0008219, GO:0005737, GO:0042592, GO:0031410	cell death, biological_process, organelle, extracellular region, nucleus, transport, protein complex, cellular_component, cell, lipid binding, molecular_function, cytoplasm, ion binding, cytoplasmic vesicle, response to stress, dna binding, cellular protein modification process, golgi apparatus, extracellular space, homeostatic process, symbiosis, encompassing mutualism through parasitism, intrac…	69.3215	2.33516	5.10895	3.50517	0.846055	0.715809	0.613488	0.260992	31.5465
P02774	Vitamin D-binding protein (VTDB_HUMAN)	ENSG00000145321	GC	4	GO:0008150, GO:0008289, GO:0005576, GO:0043226, GO:0006810, GO:0005773, GO:0005575, GO:0003674, GO:0005622, GO:0005764, GO:0044281, GO:0005623, GO:0005615, GO:0005737, GO:0006629, GO:0005829, GO:0008092	vacuole, biological_process, cytosol, organelle, extracellular region, transport, cellular_component, cell, lipid binding, molecular_function, cytoplasm, small molecule metabolic process, lipid metabolic process, extracellular space, cytoskeletal protein binding, intracellular, lysosome	52.929	0.285664	0.938266	0.531907	0.231084	0.0533999	0.77697	-0.838189	4.78717
P02787	Serotransferrin (TRFE_HUMAN)	ENSG00000091513	TF	3	GO:0061024, GO:0008150, GO:0055085, GO:0022857, GO:0006464, GO:0043167, GO:0005783, GO:0043226, GO:0005576, GO:0005575, GO:0006810, GO:0005886, GO:0005622, GO:0003674, GO:0005623, GO:0005615, GO:0005768, GO:0016192, GO:0005737, GO:0042592, GO:0031410	biological_process, transmembrane transporter activity, plasma membrane, organelle, extracellular region, transport, cellular_component, cell, molecular_function, cytoplasm, transmembrane transport, ion binding, endosome, cytoplasmic vesicle, membrane organization, cellular protein modification process, extracellular space, homeostatic process, intracellular, endoplasmic reticulum, vesicle-mediat…	77.0136	1.05388	2.41082	1.66656	0.456108	0.208035	0.423164	-0.701275	14.9991
P02790	Hemopexin (HEMO_HUMAN)	ENSG00000110169	HPX	11	GO:0008150, GO:0007165, GO:0043167, GO:0043226, GO:0044403, GO:0005576, GO:0006810, GO:0005575, GO:0006950, GO:0002376, GO:0003674, GO:0005622, GO:0005623, GO:0005615, GO:0016192, GO:0005737, GO:0042592, GO:0051186, GO:0031410	cofactor metabolic process, biological_process, signal transduction, organelle, extracellular region, transport, cellular_component, cell, molecular_function, cytoplasm, ion binding, cytoplasmic vesicle, response to stress, immune system process, extracellular space, homeostatic process, symbiosis, encompassing mutualism through parasitism, intracellular, vesicle-mediated transport	51.6433	0.503578	2.17715	1.18648	0.532729	0.2838	0.504844	-0.0802819	10.6783
P04004	Vitronectin (VTNC_HUMAN)	ENSG00000109072	VTN	17	GO:0009790, GO:0040011, GO:0006461, GO:0022607, GO:0006464, GO:0048856, GO:0043167, GO:0005794, GO:0007155, GO:0005576, GO:0043226, GO:0005575, GO:0005578, GO:0003674, GO:0005623, GO:0016192, GO:0051604, GO:0008150, GO:0065003, GO:0007165, GO:0048646, GO:0005783, GO:0043234, GO:0006810, GO:0005622, GO:0006950, GO:0002376, GO:0005886, GO:0048870, GO:0005615, GO:0005737, GO:0030154, GO:0030198	protein maturation, cell differentiation, cellular component assembly, locomotion, anatomical structure formation involved in morphogenesis, embryo development, extracellular region, cellular_component, cell, protein complex, extracellular matrix organization, molecular_function, cytoplasm, ion binding, cell adhesion, immune system process, extracellular space, biological_process, signal transduc…	54.2712	0.642504	1.38375	0.957266	0.233459	0.0545033	0.368615	-0.0441371	8.61539
P04114	Apolipoprotein B-100 (APOB_HUMAN)	ENSG00000084674	APOB	2	GO:0009790, GO:0040011, GO:0009056, GO:0022607, GO:0043167, GO:0006464, GO:0048856, GO:0008289, GO:0009058, GO:0005576, GO:0043226, GO:0005575, GO:0005773, GO:0003674, GO:0044281, GO:0005623, GO:0016192, GO:0005768, GO:0005829, GO:0031410, GO:0061024, GO:0008150, GO:0065003, GO:0007165, GO:0005783, GO:0044403, GO:0006810, GO:0005886, GO:0000003, GO:0002376, GO:0006950, GO:0005622, GO:0005764, GO:…	cell differentiation, cellular component assembly, locomotion, embryo development, extracellular region, cellular_component, cell, molecular_function, cytoplasm, ion binding, endosome, biosynthetic process, membrane organization, immune system process, extracellular space, homeostatic process, enzyme binding, catabolic process, vacuole, cytosol, biological_process, signal transduction, plasma mem…	515.283	0.0583248	0.17753	0.0922924	0.0347266	0.00120593	2.14406	5.48861	0.830632
P04217	Alpha-1B-glycoprotein (A1BG_HUMAN)	ENSG00000121410	A1BG	19	GO:0008150, GO:0043226, GO:0005576, GO:0006810, GO:0005575, GO:0003674, GO:0002376, GO:0005622, GO:0005623, GO:0005615, GO:0016192, GO:0005737, GO:0031410	biological_process, organelle, extracellular region, transport, cellular_component, cell, molecular_function, cytoplasm, cytoplasmic vesicle, immune system process, extracellular space, intracellular, vesicle-mediated transport	54.2195	0.750426	2.07071	1.32811	0.529403	0.280268	0.366438	-1.88974	11.953
P04278	Sex hormone-binding globulin (SHBG_HUMAN)	ENSG00000129214	SHBG	17	GO:0008289, GO:0043226, GO:0005576, GO:0005575, GO:0003674	extracellular region, cellular_component, lipid binding, organelle, molecular_function	43.7518	0.0631482	0.850802	0.399327	0.240872	0.0580192	0.486448	0.264926	3.59394
P08603	Complement factor H (CFAH_HUMAN)	ENSG00000000971	CFH	1	GO:0008150, GO:0005615, GO:0043167, GO:0051604, GO:0005576, GO:0043226, GO:0005575, GO:0003674, GO:0002376, GO:0006950	ion binding, protein maturation, biological_process, response to stress, organelle, extracellular region, extracellular space, immune system process, cellular_component, molecular_function	139.005	0.0899368	0.317524	0.193252	0.0737372	0.00543717	0.454401	-0.600871	1.73927
P10909	Clusterin (CLUS_HUMAN)	ENSG00000120885	CLU	8	GO:0008283, GO:0009056, GO:0006461, GO:0022607, GO:0006464, GO:0048856, GO:0005794, GO:0009058, GO:0005576, GO:0043226, GO:0005575, GO:0003674, GO:0005623, GO:0007009, GO:0016192, GO:0008219, GO:0005829, GO:0031410, GO:0051604, GO:0034641, GO:0008150, GO:0061024, GO:0065003, GO:0007165, GO:0000902, GO:0005783, GO:0043234, GO:0044403, GO:0006457, GO:0006810, GO:0002376, GO:0006950, GO:0007005, GO:…	protein maturation, cell differentiation, cellular component assembly, extracellular region, cellular_component, cell, protein complex, molecular_function, cytoplasm, plasma membrane organization, cellular nitrogen compound metabolic process, biosynthetic process, membrane organization, cell morphogenesis, protein folding, immune system process, extracellular space, enzyme binding, mitochondrion …	52.461	0.141692	0.763098	0.39661	0.215307	0.0463571	0.450871	-0.982227	3.56949
P19652	Alpha-1-acid glycoprotein 2 (A1AG2_HUMAN)	ENSG00000228278	ORM2	9	GO:0008150, GO:0005576, GO:0043226, GO:0006810, GO:0005575, GO:0005773, GO:0005622, GO:0002376, GO:0006950, GO:0005764, GO:0005623, GO:0005615, GO:0016192, GO:0005737, GO:0031410	vacuole, biological_process, organelle, extracellular region, transport, cellular_component, cell, cytoplasm, cytoplasmic vesicle, response to stress, immune system process, extracellular space, intracellular, lysosome, vesicle-mediated transport	23.5876	0.415733	2.10707	1.11164	0.476338	0.226898	0.939692	1.89644	10.0048
P19823	Inter-alpha-trypsin inhibitor heavy chain H2 (ITIH2_HUMAN)	ENSG00000151655	ITIH2	10	GO:0008150, GO:0005623, GO:0005615, GO:0005737, GO:0006464, GO:0005783, GO:0043226, GO:0005576, GO:0005575, GO:0030234, GO:0003674, GO:0005622	cytoplasm, biological_process, organelle, enzyme regulator activity, extracellular region, extracellular space, cellular protein modification process, cell, cellular_component, intracellular, endoplasmic reticulum, molecular_function	106.397	0.286287	0.813046	0.410248	0.158137	0.0250073	2.51254	6.86272	3.69223
P19827	Inter-alpha-trypsin inhibitor heavy chain H1 (ITIH1_HUMAN)	ENSG00000055957	ITIH1	3	GO:0008150, GO:0005615, GO:0043167, GO:0043226, GO:0005576, GO:0005575, GO:0030234, GO:0003674	ion binding, biological_process, organelle, enzyme regulator activity, extracellular region, extracellular space, cellular_component, molecular_function	101.326	0.187042	0.796497	0.394588	0.1781	0.0317196	1.49895	3.04306	3.55129
P43652	Afamin (AFAM_HUMAN)	ENSG00000079557	AFM	4	GO:0008150, GO:0005615, GO:0043226, GO:0005576, GO:0006810, GO:0005575, GO:0003674	biological_process, organelle, extracellular region, extracellular space, transport, cellular_component, molecular_function	69.024	0.0507541	0.227759	0.128642	0.0489723	0.00239829	0.743513	1.78823	1.15778
P68871	Hemoglobin subunit beta (HBB_HUMAN)	ENSG00000244734	HBB	11	GO:0006461, GO:0009056, GO:0022607, GO:0043167, GO:0007155, GO:0009058, GO:0005576, GO:0043226, GO:0005575, GO:0003013, GO:0003674, GO:0005623, GO:0016192, GO:0008219, GO:0016491, GO:0005829, GO:0031410, GO:0034641, GO:0008150, GO:0065003, GO:0043234, GO:0006810, GO:0005622, GO:0002376, GO:0006950, GO:0005615, GO:0005737	cellular component assembly, extracellular region, cellular_component, cell, protein complex, molecular_function, cytoplasm, ion binding, cellular nitrogen compound metabolic process, biosynthetic process, cell adhesion, immune system process, extracellular space, catabolic process, cell death, cytosol, biological_process, organelle, macromolecular complex assembly, transport, circulatory system …	15.9883	0.793626	6.63759	3.42282	2.04694	4.18995	0.199615	-1.14893	30.8054
P80748	Immunoglobulin lambda variable 3-21 (LV321_HUMAN)	ENSG00000211662	IGLV3-21	22	GO:0008150, GO:0007165, GO:0040011, GO:0008233, GO:0005576, GO:0043226, GO:0006810, GO:0005575, GO:0003674, GO:0002376, GO:0006950, GO:0005886, GO:0048870, GO:0005623, GO:0005615, GO:0016192, GO:0051604	protein maturation, biological_process, signal transduction, plasma membrane, organelle, locomotion, extracellular region, peptidase activity, transport, cellular_component, cell, molecular_function, cell motility, response to stress, immune system process, extracellular space, vesicle-mediated transport	12.438	0.571491	3.161	1.64362	0.793907	0.630289	0.880011	0.454041	14.7926
Q14624	Inter-alpha-trypsin inhibitor heavy chain H4 (ITIH4_HUMAN)	ENSG00000055955	ITIH4	3	GO:0008150, GO:0043226, GO:0005576, GO:0006810, GO:0005575, GO:0005886, GO:0006950, GO:0003674, GO:0005622, GO:0005623, GO:0005615, GO:0016192, GO:0005737, GO:0031410, GO:0030234	biological_process, plasma membrane, organelle, extracellular region, transport, cellular_component, cell, molecular_function, cytoplasm, cytoplasmic vesicle, response to stress, enzyme regulator activity, extracellular space, intracellular, vesicle-mediated transport	103.293	0.260195	0.713513	0.414555	0.165781	0.0274832	0.924041	-0.562877	3.73099
