# Supplementary material for: Association of Proteins Modulating Immune Response and Insulin Clearance during Gestation with Antenatal Complications in Patients with Gestational or Type 2 Diabetes Mellitus
Source: Cells. 2020 Apr 21;9(4):1032. doi: 10.3390/cells9041032 (PMC7226479; doi:10.3390/cells9041032)
Supplement: Supplementary file 1 [file cells-09-01032-s001.zip › Appendix_D.xlsx]

## Sheet: Groups with diabetic fetopathy
Acc.	Entry name	Protein names	Gene names	Length
A8MUZ8	Z705G_HUMAN	Putative zinc finger protein 705G	ZNF705G	300
O15056	SYNJ2_HUMAN	Synaptojanin-2 (EC 3.1.3.36) (Synaptic inositol 1,4,5-trisphosphate 5-phosphatase 2)	SYNJ2 KIAA0348	1496
O15498	YKT6_HUMAN	Synaptobrevin homolog YKT6 (EC 2.3.1.-)	YKT6	198
O15519	CFLAR_HUMAN	CASP8 and FADD-like apoptosis regulator (Caspase homolog) (CASH) (Caspase-eight-related protein) (Casper) (Caspase-like apoptosis regulatory protein) (CLARP) (Cellular FLICE-like inhibitory protein) (c-FLIP) (FADD-like antiapoptotic molecule 1) (FLAME-1) (Inhibitor of FLICE) (I-FLICE) (MACH-related inducer of toxicity) (MRIT) (Usurpin) [Cleaved into: CASP8 and FADD-like apoptosis regulator subuni…	CFLAR CASH CASP8AP1 CLARP MRIT	480
O75122	CLAP2_HUMAN	CLIP-associating protein 2 (Cytoplasmic linker-associated protein 2) (Protein Orbit homolog 2) (hOrbit2)	CLASP2 KIAA0627	1294
O75150	BRE1B_HUMAN	E3 ubiquitin-protein ligase BRE1B (BRE1-B) (EC 2.3.2.27) (95 kDa retinoblastoma-associated protein) (RBP95) (RING finger protein 40) (RING-type E3 ubiquitin transferase BRE1B)	RNF40 BRE1B KIAA0661	1001
O75694	NU155_HUMAN	Nuclear pore complex protein Nup155 (155 kDa nucleoporin) (Nucleoporin Nup155)	NUP155 KIAA0791	1391
O75937	DNJC8_HUMAN	DnaJ homolog subfamily C member 8 (Splicing protein spf31)	DNAJC8 SPF31 HSPC315 HSPC331	253
O94927	HAUS5_HUMAN	HAUS augmin-like complex subunit 5	HAUS5 KIAA0841	633
O95049	ZO3_HUMAN	Tight junction protein ZO-3 (Tight junction protein 3) (Zona occludens protein 3) (Zonula occludens protein 3)	TJP3 ZO3	919
P04553	HSP1_HUMAN	Sperm protamine P1 (Cysteine-rich protamine)	PRM1	51
P07360	CO8G_HUMAN	Complement component C8 gamma chain	C8G	202
P13688	CEAM1_HUMAN	Carcinoembryonic antigen-related cell adhesion molecule 1 (Biliary glycoprotein 1) (BGP-1) (CD antigen CD66a)	CEACAM1 BGP BGP1	526
P15169	CBPN_HUMAN	Carboxypeptidase N catalytic chain (CPN) (EC 3.4.17.3) (Anaphylatoxin inactivator) (Arginine carboxypeptidase) (Carboxypeptidase N polypeptide 1) (Carboxypeptidase N small subunit) (Kininase-1) (Lysine carboxypeptidase) (Plasma carboxypeptidase B) (Serum carboxypeptidase N) (SCPN)	CPN1 ACBP	458
P17017	ZNF14_HUMAN	Zinc finger protein 14 (Gonadotropin-inducible ovary transcription repressor 4) (GIOT-4) (Zinc finger protein KOX6)	ZNF14 GIOT4 KOX6	642
P17480	UBF1_HUMAN	Nucleolar transcription factor 1 (Autoantigen NOR-90) (Upstream-binding factor 1) (UBF-1)	UBTF UBF UBF1	764
P32455	GBP1_HUMAN	Guanylate-binding protein 1 (EC 3.6.5.-) (GTP-binding protein 1) (GBP-1) (HuGBP-1) (Guanine nucleotide-binding protein 1) (Interferon-induced guanylate-binding protein 1)	GBP1	592
P34981	TRFR_HUMAN	Thyrotropin-releasing hormone receptor (TRH-R) (Thyroliberin receptor)	TRHR	398
P35251	RFC1_HUMAN	Replication factor C subunit 1 (Activator 1 140 kDa subunit) (A1 140 kDa subunit) (Activator 1 large subunit) (Activator 1 subunit 1) (DNA-binding protein PO-GA) (Replication factor C 140 kDa subunit) (RF-C 140 kDa subunit) (RFC140) (Replication factor C large subunit)	RFC1 RFC140	1148
P50213	IDH3A_HUMAN	Isocitrate dehydrogenase [NAD] subunit alpha, mitochondrial (EC 1.1.1.41) (Isocitric dehydrogenase subunit alpha) (NAD(+)-specific ICDH subunit alpha)	IDH3A	366
P54709	AT1B3_HUMAN	Sodium/potassium-transporting ATPase subunit beta-3 (Sodium/potassium-dependent ATPase subunit beta-3) (ATPB-3) (CD antigen CD298)	ATP1B3	279
P55072	TERA_HUMAN	Transitional endoplasmic reticulum ATPase (TER ATPase) (EC 3.6.4.6) (15S Mg(2+)-ATPase p97 subunit) (Valosin-containing protein) (VCP)	VCP	806
P58397	ATS12_HUMAN	A disintegrin and metalloproteinase with thrombospondin motifs 12 (ADAM-TS 12) (ADAM-TS12) (ADAMTS-12) (EC 3.4.24.-)	ADAMTS12 UNQ1918/PRO4389	1594
P58400	NRX1B_HUMAN	Neurexin-1-beta (Neurexin I-beta)	NRXN1	472
P62266	RS23_HUMAN	40S ribosomal protein S23 (Small ribosomal subunit protein uS12)	RPS23	143
P81605	DCD_HUMAN	Dermcidin (EC 3.4.-.-) (Preproteolysin) [Cleaved into: Survival-promoting peptide; DCD-1]	DCD AIDD DSEP	110
Q02388	CO7A1_HUMAN	Collagen alpha-1(VII) chain (Long-chain collagen) (LC collagen)	COL7A1	2944
Q08170	SRSF4_HUMAN	Serine/arginine-rich splicing factor 4 (Pre-mRNA-splicing factor SRP75) (SRP001LB) (Splicing factor, arginine/serine-rich 4)	SRSF4 SFRS4 SRP75	494
Q08379	GOGA2_HUMAN	Golgin subfamily A member 2 (130 kDa cis-Golgi matrix protein) (GM130) (GM130 autoantigen) (Golgin-95)	GOLGA2	1002
Q12872	SFSWA_HUMAN	Splicing factor, suppressor of white-apricot homolog (Splicing factor, arginine/serine-rich 8) (Suppressor of white apricot protein homolog)	SFSWAP SFRS8 SWAP	951
Q14980	NUMA1_HUMAN	Nuclear mitotic apparatus protein 1 (Nuclear matrix protein-22) (NMP-22) (Nuclear mitotic apparatus protein) (NuMA protein) (SP-H antigen)	NUMA1 NMP22 NUMA	2115
Q15643	TRIPB_HUMAN	Thyroid receptor-interacting protein 11 (TR-interacting protein 11) (TRIP-11) (Clonal evolution-related gene on chromosome 14 protein) (Golgi-associated microtubule-binding protein 210) (GMAP-210) (Trip230)	TRIP11 CEV14	1979
Q16586	SGCA_HUMAN	Alpha-sarcoglycan (Alpha-SG) (50 kDa dystrophin-associated glycoprotein) (50DAG) (Adhalin) (Dystroglycan-2)	SGCA ADL DAG2	387
Q17RC7	EX3L4_HUMAN	Exocyst complex component 3-like protein 4	EXOC3L4 C14orf73	722
Q2MV58	TECT1_HUMAN	Tectonic-1	TCTN1 TECT1 UNQ9369/PRO34160	587
Q3ZLR7	SP201_HUMAN	Transcription factor SPT20 homolog-like 1	SUPT20HL1 FAM48B1	823
Q53FD0	ZC21C_HUMAN	Zinc finger C2HC domain-containing protein 1C	ZC2HC1C C14orf140 FAM164C	456
Q56UN5	M3K19_HUMAN	Mitogen-activated protein kinase kinase kinase 19 (EC 2.7.11.1) (Regulated in COPD, protein kinase) (SPS1/STE20-related protein kinase YSK4)	MAP3K19 RCK YSK4	1328
Q5FWF5	ESCO1_HUMAN	N-acetyltransferase ESCO1 (EC 2.3.1.-) (CTF7 homolog 1) (Establishment factor-like protein 1) (EFO1) (EFO1p) (hEFO1) (Establishment of cohesion 1 homolog 1) (ECO1 homolog 1) (ESO1 homolog 1)	ESCO1 EFO1 KIAA1911	840
Q5JTW2	CEP78_HUMAN	Centrosomal protein of 78 kDa (Cep78)	CEP78 C9orf81	689
Q5T4S7	UBR4_HUMAN	E3 ubiquitin-protein ligase UBR4 (EC 2.3.2.27) (600 kDa retinoblastoma protein-associated factor) (N-recognin-4) (RING-type E3 ubiquitin transferase UBR4) (Retinoblastoma-associated factor of 600 kDa) (RBAF600) (p600) (Zinc finger UBR1-type protein 1)	UBR4 KIAA0462 KIAA1307 RBAF600 ZUBR1	5183
Q5TGJ6	HDGL1_HUMAN	Hepatoma-derived growth factor-like protein 1 (PWWP domain-containing protein 1)	HDGFL1 PWWP1	251
Q5TYW1	ZN658_HUMAN	Zinc finger protein 658	ZNF658	1059
Q5VT98	PRA20_HUMAN	PRAME family member 20	PRAMEF20 PRAMEF21	475
Q5VYJ5	MALR1_HUMAN	MAM and LDL-receptor class A domain-containing protein 1	MALRD1 C10orf112 DIET1	2156
Q86SF2	GALT7_HUMAN	N-acetylgalactosaminyltransferase 7 (EC 2.4.1.-) (Polypeptide GalNAc transferase 7) (GalNAc-T7) (pp-GaNTase 7) (Protein-UDP acetylgalactosaminyltransferase 7) (UDP-GalNAc:polypeptide N-acetylgalactosaminyltransferase 7)	GALNT7	657
Q86XH1	DRC11_HUMAN	Dynein regulatory complex protein 11 (IQ and AAA domain-containing protein 1)	IQCA1 DRC11 IQCA	822
Q86YQ8	CPNE8_HUMAN	Copine-8 (Copine VIII)	CPNE8	564
Q8IUX7	AEBP1_HUMAN	Adipocyte enhancer-binding protein 1 (AE-binding protein 1) (Aortic carboxypeptidase-like protein)	AEBP1 ACLP	1158
Q8IY51	TIGD4_HUMAN	Tigger transposable element-derived protein 4	TIGD4	512
Q8ND04	SMG8_HUMAN	Protein SMG8 (Amplified in breast cancer gene 2 protein) (Protein smg-8 homolog)	SMG8 ABC2 C17orf71	991
Q8NF91	SYNE1_HUMAN	Nesprin-1 (Enaptin) (KASH domain-containing protein 1) (KASH1) (Myocyte nuclear envelope protein 1) (Myne-1) (Nuclear envelope spectrin repeat protein 1) (Synaptic nuclear envelope protein 1) (Syne-1)	SYNE1 C6orf98 KIAA0796 KIAA1262 KIAA1756 MYNE1	8797
Q8NFV4	ABHDB_HUMAN	Protein ABHD11 (EC 3.-.-.-) (Alpha/beta hydrolase domain-containing protein 11) (Abhydrolase domain-containing protein 11) (Williams-Beuren syndrome chromosomal region 21 protein)	ABHD11 WBSCR21 PP1226	315
Q8TBZ8	ZN564_HUMAN	Zinc finger protein 564	ZNF564	553
Q8WV60	PTCD2_HUMAN	Pentatricopeptide repeat-containing protein 2, mitochondrial	PTCD2	388
Q92673	SORL_HUMAN	Sortilin-related receptor (Low-density lipoprotein receptor relative with 11 ligand-binding repeats) (LDLR relative with 11 ligand-binding repeats) (LR11) (SorLA-1) (Sorting protein-related receptor containing LDLR class A repeats) (SorLA)	SORL1 C11orf32	2214
Q92797	SYMPK_HUMAN	Symplekin	SYMPK SPK	1274
Q969G9	NKD1_HUMAN	Protein naked cuticle homolog 1 (Naked-1) (hNkd) (hNkd1)	NKD1 NKD PP7246	470
Q96KQ7	EHMT2_HUMAN	Histone-lysine N-methyltransferase EHMT2 (EC 2.1.1.-) (EC 2.1.1.43) (Euchromatic histone-lysine N-methyltransferase 2) (HLA-B-associated transcript 8) (Histone H3-K9 methyltransferase 3) (H3-K9-HMTase 3) (Lysine N-methyltransferase 1C) (Protein G9a)	EHMT2 BAT8 C6orf30 G9A KMT1C NG36	1210
Q99829	CPNE1_HUMAN	Copine-1 (Chromobindin 17) (Copine I)	CPNE1 CPN1	537
Q9BV68	RN126_HUMAN	E3 ubiquitin-protein ligase RNF126 (EC 2.3.2.27) (RING finger protein 126)	RNF126	311
Q9BZX2	UCK2_HUMAN	Uridine-cytidine kinase 2 (UCK 2) (EC 2.7.1.48) (Cytidine monophosphokinase 2) (Testis-specific protein TSA903) (Uridine monophosphokinase 2)	UCK2 UMPK	261
Q9GZS0	DNAI2_HUMAN	Dynein intermediate chain 2, axonemal (Axonemal dynein intermediate chain 2)	DNAI2	605
Q9HB07	MYG1_HUMAN	UPF0160 protein MYG1, mitochondrial	C12orf10	376
Q9NQV5	PRD11_HUMAN	PR domain-containing protein 11 (EC 2.1.1.-)	PRDM11 PFM8	511
Q9NS86	LANC2_HUMAN	LanC-like protein 2 (Testis-specific adriamycin sensitivity protein)	LANCL2 GPR69B TASP	450
Q9NTN9	SEM4G_HUMAN	Semaphorin-4G	SEMA4G KIAA1619	838
Q9P225	DYH2_HUMAN	Dynein heavy chain 2, axonemal (Axonemal beta dynein heavy chain 2) (Ciliary dynein heavy chain 2) (Dynein heavy chain domain-containing protein 3)	DNAH2 DNAHC2 DNHD3 KIAA1503	4427
Q9P2P6	STAR9_HUMAN	StAR-related lipid transfer protein 9 (START domain-containing protein 9) (StARD9)	STARD9 KIAA1300	4700
Q9UHL0	DDX25_HUMAN	ATP-dependent RNA helicase DDX25 (EC 3.6.4.13) (DEAD box protein 25) (Gonadotropin-regulated testicular RNA helicase)	DDX25 GRTH	483
Q9UIG0	BAZ1B_HUMAN	Tyrosine-protein kinase BAZ1B (EC 2.7.10.2) (Bromodomain adjacent to zinc finger domain protein 1B) (Williams syndrome transcription factor) (Williams-Beuren syndrome chromosomal region 10 protein) (Williams-Beuren syndrome chromosomal region 9 protein) (hWALp2)	BAZ1B WBSC10 WBSCR10 WBSCR9 WSTF	1483
Q9UKP4	ATS7_HUMAN	A disintegrin and metalloproteinase with thrombospondin motifs 7 (ADAM-TS 7) (ADAM-TS7) (ADAMTS-7) (EC 3.4.24.-) (COMPase)	ADAMTS7	1686
Q9ULD2	MTUS1_HUMAN	Microtubule-associated tumor suppressor 1 (AT2 receptor-binding protein) (Angiotensin-II type 2 receptor-interacting protein) (Mitochondrial tumor suppressor 1)	MTUS1 ATBP ATIP GK1 KIAA1288 MTSG1	1270
Q9ULF5	S39AA_HUMAN	Zinc transporter ZIP10 (Solute carrier family 39 member 10) (Zrt- and Irt-like protein 10) (ZIP-10)	SLC39A10 KIAA1265 ZIP10	831
Q9Y312	AAR2_HUMAN	Protein AAR2 homolog (AAR2 splicing factor homolog)	AAR2 C20orf4 CGI-23 PRO0225	384
Q9Y5K3	PCY1B_HUMAN	Choline-phosphate cytidylyltransferase B (EC 2.7.7.15) (CCT-beta) (CTP:phosphocholine cytidylyltransferase B) (CCT B) (CT B) (Phosphorylcholine transferase B)	PCYT1B CCTB	369
P14780	MMP9_HUMAN	Matrix metalloproteinase-9 (MMP-9) (EC 3.4.24.35) (92 kDa gelatinase) (92 kDa type IV collagenase) (Gelatinase B) (GELB) [Cleaved into: 67 kDa matrix metalloproteinase-9; 82 kDa matrix metalloproteinase-9]	MMP9 CLG4B	707
P55196	AFAD_HUMAN	Afadin (ALL1-fused gene from chromosome 6 protein) (Protein AF-6) (Afadin adherens junction formation factor)	AFDN AF6 MLLT4	1824
Q13046	PSG7_HUMAN	Putative pregnancy-specific beta-1-glycoprotein 7 (PS-beta-G-7) (PSBG-7) (Pregnancy-specific glycoprotein 7)	PSG7	419
Q5T5X7	BEND3_HUMAN	BEN domain-containing protein 3	BEND3 KIAA1553	828
Q96T23	RSF1_HUMAN	Remodeling and spacing factor 1 (Rsf-1) (HBV pX-associated protein 8) (Hepatitis B virus X-associated protein) (p325 subunit of RSF chromatin-remodeling complex)	RSF1 HBXAP XAP8	1441
A6H8Y1	BDP1_HUMAN	Transcription factor TFIIIB component B'' homolog (Transcription factor IIIB 150) (TFIIIB150) (Transcription factor-like nuclear regulator)	BDP1 KIAA1241 KIAA1689 TFNR	2624
O00187	MASP2_HUMAN	Mannan-binding lectin serine protease 2 (EC 3.4.21.104) (MBL-associated serine protease 2) (Mannose-binding protein-associated serine protease 2) (MASP-2) [Cleaved into: Mannan-binding lectin serine protease 2 A chain; Mannan-binding lectin serine protease 2 B chain]	MASP2	686
O00292	LFTY2_HUMAN	Left-right determination factor 2 (Endometrial bleeding-associated factor) (Left-right determination factor A) (Protein lefty-2) (Protein lefty-A) (Transforming growth factor beta-4) (TGF-beta-4)	LEFTY2 EBAF LEFTA LEFTYA TGFB4 PSEC0024	366
O00391	QSOX1_HUMAN	Sulfhydryl oxidase 1 (hQSOX) (EC 1.8.3.2) (Quiescin Q6)	QSOX1 QSCN6 UNQ2520/PRO6013	747
O00468	AGRIN_HUMAN	Agrin [Cleaved into: Agrin N-terminal 110 kDa subunit; Agrin C-terminal 110 kDa subunit; Agrin C-terminal 90 kDa fragment (C90); Agrin C-terminal 22 kDa fragment (C22)]	AGRN AGRIN	2068
O14776	TCRG1_HUMAN	Transcription elongation regulator 1 (TATA box-binding protein-associated factor 2S) (Transcription factor CA150)	TCERG1 CA150 TAF2S	1098
O15480	MAGB3_HUMAN	Melanoma-associated antigen B3 (MAGE-B3 antigen)	MAGEB3	346
O43151	TET3_HUMAN	Methylcytosine dioxygenase TET3 (EC 1.14.11.n2)	TET3 KIAA0401	1660
O43399	TPD54_HUMAN	Tumor protein D54 (hD54) (Tumor protein D52-like 2)	TPD52L2	206
O60658	PDE8A_HUMAN	High affinity cAMP-specific and IBMX-insensitive 3',5'-cyclic phosphodiesterase 8A (EC 3.1.4.53)	PDE8A	829
O75452	RDH16_HUMAN	Retinol dehydrogenase 16 (EC 1.1.-.-) (Microsomal NAD(+)-dependent retinol dehydrogenase 4) (RoDH-4) (Short chain dehydrogenase/reductase family 9C member 8) (Sterol/retinol dehydrogenase)	RDH16 RODH4 SDR9C8	317
O75526	RMXL2_HUMAN	RNA-binding motif protein, X-linked-like-2 (Testis-specific heterogeneous nuclear ribonucleoprotein G-T) (hnRNP G-T)	RBMXL2 HNRNPGT	392
O95863	SNAI1_HUMAN	Zinc finger protein SNAI1 (Protein snail homolog 1) (Protein sna)	SNAI1 SNAH	264
O95996	APCL_HUMAN	Adenomatous polyposis coli protein 2 (Adenomatous polyposis coli protein-like) (APC-like)	APC2 APCL	2303
P00441	SODC_HUMAN	Superoxide dismutase [Cu-Zn] (EC 1.15.1.1) (Superoxide dismutase 1) (hSod1)	SOD1	154
P00742	FA10_HUMAN	Coagulation factor X (EC 3.4.21.6) (Stuart factor) (Stuart-Prower factor) [Cleaved into: Factor X light chain; Factor X heavy chain; Activated factor Xa heavy chain]	F10	488
P02741	CRP_HUMAN	C-reactive protein [Cleaved into: C-reactive protein(1-205)]	CRP PTX1	224
P02788	TRFL_HUMAN	Lactotransferrin (Lactoferrin) (EC 3.4.21.-) (Growth-inhibiting protein 12) (Talalactoferrin) [Cleaved into: Lactoferricin-H (Lfcin-H); Kaliocin-1; Lactoferroxin-A; Lactoferroxin-B; Lactoferroxin-C]	LTF GIG12 LF	710
P05154	IPSP_HUMAN	Plasma serine protease inhibitor (Acrosomal serine protease inhibitor) (Plasminogen activator inhibitor 3) (PAI-3) (PAI3) (Protein C inhibitor) (PCI) (Serpin A5)	SERPINA5 PCI PLANH3 PROCI	406
P07437	TBB5_HUMAN	Tubulin beta chain (Tubulin beta-5 chain)	TUBB TUBB5 OK/SW-cl.56	444
P07814	SYEP_HUMAN	Bifunctional glutamate/proline--tRNA ligase (Bifunctional aminoacyl-tRNA synthetase) (Cell proliferation-inducing gene 32 protein) (Glutamatyl-prolyl-tRNA synthetase) [Includes: Glutamate--tRNA ligase (EC 6.1.1.17) (Glutamyl-tRNA synthetase) (GluRS); Proline--tRNA ligase (EC 6.1.1.15) (Prolyl-tRNA synthetase)]	EPRS GLNS PARS QARS QPRS PIG32	1512
P08183	MDR1_HUMAN	Multidrug resistance protein 1 (EC 7.6.2.2) (ATP-binding cassette sub-family B member 1) (P-glycoprotein 1) (CD antigen CD243)	ABCB1 MDR1 PGY1	1280
P08571	CD14_HUMAN	Monocyte differentiation antigen CD14 (Myeloid cell-specific leucine-rich glycoprotein) (CD antigen CD14) [Cleaved into: Monocyte differentiation antigen CD14, urinary form; Monocyte differentiation antigen CD14, membrane-bound form]	CD14	375
P0DJI9	SAA2_HUMAN	Serum amyloid A-2 protein (SAA2)	SAA2	122
P10599	THIO_HUMAN	Thioredoxin (Trx) (ATL-derived factor) (ADF) (Surface-associated sulphydryl protein) (SASP)	TXN TRDX TRX TRX1	105
P11717	MPRI_HUMAN	Cation-independent mannose-6-phosphate receptor (CI Man-6-P receptor) (CI-MPR) (M6PR) (300 kDa mannose 6-phosphate receptor) (MPR 300) (Insulin-like growth factor 2 receptor) (Insulin-like growth factor II receptor) (IGF-II receptor) (M6P/IGF2 receptor) (M6P/IGF2R) (CD antigen CD222)	IGF2R MPRI	2491
P15311	EZRI_HUMAN	Ezrin (Cytovillin) (Villin-2) (p81)	EZR VIL2	586
P18428	LBP_HUMAN	Lipopolysaccharide-binding protein (LBP)	LBP	481
P20851	C4BPB_HUMAN	C4b-binding protein beta chain	C4BPB	252
P22105	TENX_HUMAN	Tenascin-X (TN-X) (Hexabrachion-like protein)	TNXB HXBL TNX TNXB1 TNXB2 XB	4244
P41586	PACR_HUMAN	Pituitary adenylate cyclase-activating polypeptide type I receptor (PACAP type I receptor) (PACAP-R-1) (PACAP-R1)	ADCYAP1R1	468
P46013	KI67_HUMAN	Proliferation marker protein Ki-67 (Antigen identified by monoclonal antibody Ki-67) (Antigen KI-67) (Antigen Ki67)	MKI67	3256
P49908	SEPP1_HUMAN	Selenoprotein P (SeP)	SELENOP SELP SEPP1	381
P50851	LRBA_HUMAN	Lipopolysaccharide-responsive and beige-like anchor protein (Beige-like protein) (CDC4-like protein)	LRBA BGL CDC4L LBA	2863
P62070	RRAS2_HUMAN	Ras-related protein R-Ras2 (Ras-like protein TC21) (Teratocarcinoma oncogene)	RRAS2 TC21	204
Q00613	HSF1_HUMAN	Heat shock factor protein 1 (HSF 1) (Heat shock transcription factor 1) (HSTF 1)	HSF1 HSTF1	529
Q00889	PSG6_HUMAN	Pregnancy-specific beta-1-glycoprotein 6 (PS-beta-G-6) (PSBG-6) (Pregnancy-specific glycoprotein 6) (Pregnancy-specific beta-1-glycoprotein 10) (PS-beta-G-10) (PSBG-10) (Pregnancy-specific glycoprotein 10) (Pregnancy-specific beta-1-glycoprotein 12) (PS-beta-G-12) (PSBG-12) (Pregnancy-specific glycoprotein 12)	PSG6 CGM3 PSG10 PSG12 PSGGB	435
Q13085	ACACA_HUMAN	Acetyl-CoA carboxylase 1 (ACC1) (EC 6.4.1.2) (Acetyl-Coenzyme A carboxylase alpha) (ACC-alpha) [Includes: Biotin carboxylase (EC 6.3.4.14)]	ACACA ACAC ACC1 ACCA	2346
Q13790	APOF_HUMAN	Apolipoprotein F (Apo-F) (Lipid transfer inhibitor protein) (LTIP)	APOF	326
Q15269	PWP2_HUMAN	Periodic tryptophan protein 2 homolog	PWP2 PWP2H	919
Q15700	DLG2_HUMAN	Disks large homolog 2 (Channel-associated protein of synapse-110) (Chapsyn-110) (Postsynaptic density protein PSD-93)	DLG2	870
Q15911	ZFHX3_HUMAN	Zinc finger homeobox protein 3 (AT motif-binding factor 1) (AT-binding transcription factor 1) (Alpha-fetoprotein enhancer-binding protein) (Zinc finger homeodomain protein 3) (ZFH-3)	ZFHX3 ATBF1	3703
Q16557	PSG3_HUMAN	Pregnancy-specific beta-1-glycoprotein 3 (PS-beta-G-3) (PSBG-3) (Pregnancy-specific glycoprotein 3) (Carcinoembryonic antigen SG5)	PSG3	428
Q16773	KAT1_HUMAN	Kynurenine--oxoglutarate transaminase 1 (EC 2.6.1.7) (Cysteine-S-conjugate beta-lyase) (EC 4.4.1.13) (Glutamine transaminase K) (GTK) (Glutamine--phenylpyruvate transaminase) (EC 2.6.1.64) (Kynurenine aminotransferase 1) (Kynurenine aminotransferase I) (KATI) (Kynurenine--oxoglutarate transaminase I)	KYAT1 CCBL1	422
Q1W209	ESRG_HUMAN	Embryonic stem cell-related gene protein (hES cell-related gene protein)	ESRG HESRG	222
Q2TAC2	CCD57_HUMAN	Coiled-coil domain-containing protein 57	CCDC57	916
Q38SD2	LRRK1_HUMAN	Leucine-rich repeat serine/threonine-protein kinase 1 (EC 2.7.11.1)	LRRK1 KIAA1790	2015
Q460N5	PAR14_HUMAN	Protein mono-ADP-ribosyltransferase PARP14 (EC 2.4.2.-) (ADP-ribosyltransferase diphtheria toxin-like 8) (ARTD8) (B aggressive lymphoma protein 2) (Poly [ADP-ribose] polymerase 14) (PARP-14)	PARP14 BAL2 KIAA1268	1801
Q4KMQ2	ANO6_HUMAN	Anoctamin-6 (Small-conductance calcium-activated nonselective cation channel) (SCAN channel) (Transmembrane protein 16F)	ANO6 TMEM16F	910
Q4LEZ3	AARD_HUMAN	Alanine and arginine-rich domain-containing protein	AARD C8orf85	155
Q5JWR5	DOP1_HUMAN	Protein dopey-1	DOP1A DOPEY1 KIAA1117	2465
Q5QGS0	NEXMI_HUMAN	Neurite extension and migration factor (XLMR protein related to neurite extension) (XPN)	NEXMIF KIAA2022	1516
Q5T280	CI114_HUMAN	Putative methyltransferase C9orf114 (EC 2.1.1.-) (Centromere protein 32) (CENP-32) (Kinetochore-associated protein) (SPOUT domain-containing methyltransferase 1)	SPOUT1 C9orf114	376
Q69YH5	CDCA2_HUMAN	Cell division cycle-associated protein 2 (Recruits PP1 onto mitotic chromatin at anaphase protein) (Repo-Man)	CDCA2	1023
Q6AWC2	WWC2_HUMAN	Protein WWC2 (BH-3-only member B) (WW domain-containing protein 2)	WWC2 BOMB	1192
Q6IMI6	ST1C3_HUMAN	Sulfotransferase 1C3 (ST1C3) (EC 2.8.2.2)	SULT1C3	304
Q6P3X3	TTC27_HUMAN	Tetratricopeptide repeat protein 27 (TPR repeat protein 27)	TTC27	843
Q6S8J3	POTEE_HUMAN	POTE ankyrin domain family member E (ANKRD26-like family C member 1A) (Prostate, ovary, testis-expressed protein on chromosome 2) (POTE-2)	POTEE A26C1A POTE2	1075
Q6SZW1	SARM1_HUMAN	Sterile alpha and TIR motif-containing protein 1 (Sterile alpha and Armadillo repeat protein) (Sterile alpha motif domain-containing protein 2) (MyD88-5) (SAM domain-containing protein 2) (Tir-1 homolog)	SARM1 KIAA0524 SAMD2 SARM	724
Q6TFL3	CC171_HUMAN	Coiled-coil domain-containing protein 171	CCDC171 C9orf93	1326
Q6UWU4	CF089_HUMAN	Bombesin receptor-activated protein C6orf89 (Amfion)	C6orf89 BRAP UNQ177/PRO203	347
Q6ZTQ4	CDHR3_HUMAN	Cadherin-related family member 3 (Cadherin-like protein 28)	CDHR3 CDH28	885
Q7Z2K8	GRIN1_HUMAN	G protein-regulated inducer of neurite outgrowth 1 (GRIN1)	GPRIN1 KIAA1893	1008
Q7Z408	CSMD2_HUMAN	CUB and sushi domain-containing protein 2 (CUB and sushi multiple domains protein 2)	CSMD2 KIAA1884	3487
Q7Z6J4	FGD2_HUMAN	FYVE, RhoGEF and PH domain-containing protein 2 (Zinc finger FYVE domain-containing protein 4)	FGD2 ZFYVE4	655
Q8IVM7	CM029_HUMAN	Putative uncharacterized protein encoded by LINC00346	LINC00346 C13orf29	164
Q8IYQ7	THNS1_HUMAN	Threonine synthase-like 1 (TSH1)	THNSL1	743
Q8N554	ZN276_HUMAN	Zinc finger protein 276 (Zfp-276) (Zinc finger protein 477)	ZNF276 CENP-Z ZFP276 ZNF477	614
Q8N6G6	ATL1_HUMAN	ADAMTS-like protein 1 (ADAMTSL-1) (Punctin-1)	ADAMTSL1 ADAMTSR1 C9orf94 UNQ528/PRO1071	1762
Q8N6H7	ARFG2_HUMAN	ADP-ribosylation factor GTPase-activating protein 2 (ARF GAP 2) (GTPase-activating protein ZNF289) (Zinc finger protein 289)	ARFGAP2 ZNF289 Nbla10535	521
Q8N8L6	ARL10_HUMAN	ADP-ribosylation factor-like protein 10	ARL10 ARL10A	244
Q8NDG6	TDRD9_HUMAN	ATP-dependent RNA helicase TDRD9 (EC 3.6.4.13) (Tudor domain-containing protein 9)	TDRD9 C14orf75	1382
Q8NG27	PJA1_HUMAN	E3 ubiquitin-protein ligase Praja-1 (Praja1) (EC 2.3.2.27) (RING finger protein 70) (RING-type E3 ubiquitin transferase Praja-1)	PJA1 RNF70	643
Q8TBC5	ZSC18_HUMAN	Zinc finger and SCAN domain-containing protein 18 (Zinc finger protein 447)	ZSCAN18 ZNF447	510
Q8TC21	ZN596_HUMAN	Zinc finger protein 596	ZNF596	504
Q8WWW8	GAB3_HUMAN	GRB2-associated-binding protein 3 (GRB2-associated binder 3) (Growth factor receptor bound protein 2-associated protein 3)	GAB3	586
Q8WX94	NALP7_HUMAN	NACHT, LRR and PYD domains-containing protein 7 (Nucleotide-binding oligomerization domain protein 12) (PYRIN-containing APAF1-like protein 3)	NLRP7 NALP7 NOD12 PYPAF3	980
Q92954	PRG4_HUMAN	Proteoglycan 4 (Lubricin) (Megakaryocyte-stimulating factor) (Superficial zone proteoglycan) [Cleaved into: Proteoglycan 4 C-terminal part]	PRG4 MSF SZP	1404
Q96G01	BICD1_HUMAN	Protein bicaudal D homolog 1 (Bic-D 1)	BICD1	975
Q96IY4	CBPB2_HUMAN	Carboxypeptidase B2 (EC 3.4.17.20) (Carboxypeptidase U) (CPU) (Plasma carboxypeptidase B) (pCPB) (Thrombin-activable fibrinolysis inhibitor) (TAFI)	CPB2	423
Q96KN2	CNDP1_HUMAN	Beta-Ala-His dipeptidase (EC 3.4.13.20) (CNDP dipeptidase 1) (Carnosine dipeptidase 1) (Glutamate carboxypeptidase-like protein 2) (Serum carnosinase)	CNDP1 CN1 CPGL2 UNQ1915/PRO4380	507
Q96LJ7	DHRS1_HUMAN	Dehydrogenase/reductase SDR family member 1 (EC 1.1.-.-) (Short chain dehydrogenase/reductase family 19C member 1)	DHRS1 SDR19C1	313
Q96QD9	UIF_HUMAN	UAP56-interacting factor (Forty-two-three domain-containing protein 1) (Protein 40-2-3)	FYTTD1 UIF	318
Q99741	CDC6_HUMAN	Cell division control protein 6 homolog (CDC6-related protein) (Cdc18-related protein) (HsCdc18) (p62(cdc6)) (HsCDC6)	CDC6 CDC18L	560
Q99758	ABCA3_HUMAN	ATP-binding cassette sub-family A member 3 (ABC-C transporter) (ATP-binding cassette transporter 3) (ATP-binding cassette 3)	ABCA3 ABC3	1704
Q99963	SH3G3_HUMAN	Endophilin-A3 (EEN-B2) (Endophilin-3) (SH3 domain protein 2C) (SH3 domain-containing GRB2-like protein 3)	SH3GL3 CNSA3 SH3D2C	347
Q9BRZ2	TRI56_HUMAN	E3 ubiquitin-protein ligase TRIM56 (EC 2.3.2.27) (RING finger protein 109) (RING-type E3 ubiquitin transferase TRIM56) (Tripartite motif-containing protein 56)	TRIM56 RNF109	755
Q9BXW9	FACD2_HUMAN	Fanconi anemia group D2 protein (Protein FACD2)	FANCD2 FACD	1451
Q9BYF1	ACE2_HUMAN	Angiotensin-converting enzyme 2 (EC 3.4.17.23) (ACE-related carboxypeptidase) (Angiotensin-converting enzyme homolog) (ACEH) (Metalloprotease MPROT15) [Cleaved into: Processed angiotensin-converting enzyme 2]	ACE2 UNQ868/PRO1885	805
Q9BZQ4	NMNA2_HUMAN	Nicotinamide/nicotinic acid mononucleotide adenylyltransferase 2 (NMN/NaMN adenylyltransferase 2) (EC 2.7.7.1) (EC 2.7.7.18) (Nicotinamide mononucleotide adenylyltransferase 2) (NMN adenylyltransferase 2) (Nicotinate-nucleotide adenylyltransferase 2) (NaMN adenylyltransferase 2)	NMNAT2 C1orf15 KIAA0479	307
Q9H461	FZD8_HUMAN	Frizzled-8 (Fz-8) (hFz8)	FZD8	694
Q9H9L4	KANL2_HUMAN	KAT8 regulatory NSL complex subunit 2 (NSL complex protein NSL2) (Non-specific lethal 2 homolog)	KANSL2 C12orf41 NSL2	492
Q9HD40	SPCS_HUMAN	O-phosphoseryl-tRNA(Sec) selenium transferase (EC 2.9.1.2) (Liver-pancreas antigen) (LP) (SLA-p35) (SLA/LP autoantigen) (Selenocysteine synthase) (Sec synthase) (Selenocysteinyl-tRNA(Sec) synthase) (Sep-tRNA:Sec-tRNA synthase) (SepSecS) (Soluble liver antigen) (SLA) (UGA suppressor tRNA-associated protein) (tRNA(Ser/Sec)-associated antigenic protein)	SEPSECS TRNP48	501
Q9NP70	AMBN_HUMAN	Ameloblastin	AMBN	447
Q9NP73	ALG13_HUMAN	Putative bifunctional UDP-N-acetylglucosamine transferase and deubiquitinase ALG13 (EC 2.4.1.141) (EC 3.4.19.12) (Asparagine-linked glycosylation 13 homolog) (Glycosyltransferase 28 domain-containing protein 1) (UDP-N-acetylglucosamine transferase subunit ALG13 homolog)	ALG13 CXorf45 GLT28D1 MDS031	1137
Q9NQM4	PIHD3_HUMAN	Protein PIH1D3 (PIH1 domain-containing protein 3) (Sarcoma antigen NY-SAR-97)	PIH1D3 CXorf41	214
Q9NYH9	UTP6_HUMAN	U3 small nucleolar RNA-associated protein 6 homolog (Hepatocellular carcinoma-associated antigen 66) (Multiple hat domains protein)	UTP6 C17orf40 HCA66 MHAT	597
Q9NZP8	C1RL_HUMAN	Complement C1r subcomponent-like protein (C1r-LP) (C1r-like protein) (EC 3.4.21.-) (C1r-like serine protease analog protein) (CLSPa)	C1RL C1RL1 C1RLP CLSPA	487
Q9UBB5	MBD2_HUMAN	Methyl-CpG-binding domain protein 2 (Demethylase) (DMTase) (Methyl-CpG-binding protein MBD2)	MBD2	411
Q9UDR5	AASS_HUMAN	Alpha-aminoadipic semialdehyde synthase, mitochondrial (LKR/SDH) [Includes: Lysine ketoglutarate reductase (LKR) (LOR) (EC 1.5.1.8); Saccharopine dehydrogenase (SDH) (EC 1.5.1.9)]	AASS	926
Q9UIQ6	LCAP_HUMAN	Leucyl-cystinyl aminopeptidase (Cystinyl aminopeptidase) (EC 3.4.11.3) (Insulin-regulated membrane aminopeptidase) (Insulin-responsive aminopeptidase) (IRAP) (Oxytocinase) (OTase) (Placental leucine aminopeptidase) (P-LAP) [Cleaved into: Leucyl-cystinyl aminopeptidase, pregnancy serum form]	LNPEP OTASE	1025
Q9UKT4	FBX5_HUMAN	F-box only protein 5 (Early mitotic inhibitor 1)	FBXO5 EMI1 FBX5	447
Q9UP83	COG5_HUMAN	Conserved oligomeric Golgi complex subunit 5 (COG complex subunit 5) (13S Golgi transport complex 90 kDa subunit) (GTC-90) (Component of oligomeric Golgi complex 5) (Golgi transport complex 1)	COG5 GOLTC1 GTC90	839
Q9UQ72	PSG11_HUMAN	Pregnancy-specific beta-1-glycoprotein 11 (PS-beta-G-11) (PSBG-11) (Pregnancy-specific glycoprotein 11) (Pregnancy-specific beta-1-glycoprotein 13) (PS-beta-G-13) (PSBG-13) (Pregnancy-specific glycoprotein 13)	PSG11 PSG13 PSG14	335
Q9Y2W7	CSEN_HUMAN	Calsenilin (A-type potassium channel modulatory protein 3) (DRE-antagonist modulator) (DREAM) (Kv channel-interacting protein 3) (KChIP3)	KCNIP3 CSEN DREAM KCHIP3	256
Q9Y5B0	CTDP1_HUMAN	RNA polymerase II subunit A C-terminal domain phosphatase (EC 3.1.3.16) (TFIIF-associating CTD phosphatase)	CTDP1 FCP1	961

## Sheet: Uncomplicated pregnancy
Acc.	Entry name	Protein names	Gene names	Length
A6NH11	GLTD2_HUMAN	Glycolipid transfer protein domain-containing protein 2	GLTPD2	291
O60508	PRP17_HUMAN	Pre-mRNA-processing factor 17 (Cell division cycle 40 homolog) (EH-binding protein 3) (Ehb3) (PRP17 homolog) (hPRP17)	CDC40 EHB3 PRP17 PRPF17	579
P01034	CYTC_HUMAN	Cystatin-C (Cystatin-3) (Gamma-trace) (Neuroendocrine basic polypeptide) (Post-gamma-globulin)	CST3	146
P01743	HV146_HUMAN	Immunoglobulin heavy variable 1-46 (Ig heavy chain V-I region DOT) (Ig heavy chain V-I region HG3) (Ig heavy chain V-I region Mot)	IGHV1-46	117
P02730	B3AT_HUMAN	Band 3 anion transport protein (Anion exchange protein 1) (AE 1) (Anion exchanger 1) (Solute carrier family 4 member 1) (CD antigen CD233)	SLC4A1 AE1 DI EPB3	911
P04040	CATA_HUMAN	Catalase (EC 1.11.1.6)	CAT	527
P0CG24	ZN883_HUMAN	Zinc finger protein 883	ZNF883	379
P11142	HSP7C_HUMAN	Heat shock cognate 71 kDa protein (Heat shock 70 kDa protein 8) (Lipopolysaccharide-associated protein 1) (LAP-1) (LPS-associated protein 1)	HSPA8 HSC70 HSP73 HSPA10	646
P11277	SPTB1_HUMAN	Spectrin beta chain, erythrocytic (Beta-I spectrin)	SPTB SPTB1	2137
P12111	CO6A3_HUMAN	Collagen alpha-3(VI) chain	COL6A3	3177
P16157	ANK1_HUMAN	Ankyrin-1 (ANK-1) (Ankyrin-R) (Erythrocyte ankyrin)	ANK1 ANK	1881
P16452	EPB42_HUMAN	Erythrocyte membrane protein band 4.2 (Erythrocyte protein 4.2) (P4.2)	EPB42 E42P	691
P26373	RL13_HUMAN	60S ribosomal protein L13 (Breast basic conserved protein 1) (Large ribosomal subunit protein eL13)	RPL13 BBC1 OK/SW-cl.46	211
P30043	BLVRB_HUMAN	Flavin reductase (NADPH) (FR) (EC 1.5.1.30) (Biliverdin reductase B) (BVR-B) (EC 1.3.1.24) (Biliverdin-IX beta-reductase) (Green heme-binding protein) (GHBP) (NADPH-dependent diaphorase) (NADPH-flavin reductase) (FLR)	BLVRB FLR	206
P49591	SYSC_HUMAN	Serine--tRNA ligase, cytoplasmic (EC 6.1.1.11) (Seryl-tRNA synthetase) (SerRS) (Seryl-tRNA(Ser/Sec) synthetase)	SARS SERS	514
P62937	PPIA_HUMAN	Peptidyl-prolyl cis-trans isomerase A (PPIase A) (EC 5.2.1.8) (Cyclophilin A) (Cyclosporin A-binding protein) (Rotamase A) [Cleaved into: Peptidyl-prolyl cis-trans isomerase A, N-terminally processed]	PPIA CYPA	165
Q13439	GOGA4_HUMAN	Golgin subfamily A member 4 (256 kDa golgin) (Golgin-245) (Protein 72.1) (Trans-Golgi p230)	GOLGA4	2230
Q16280	CNGA2_HUMAN	Cyclic nucleotide-gated olfactory channel (Cyclic nucleotide-gated cation channel 2) (Cyclic nucleotide-gated channel alpha-2) (CNG channel alpha-2) (CNG-2) (CNG2)	CNGA2 CNCA CNCA1 CNCG2	664
Q16666	IF16_HUMAN	Gamma-interferon-inducible protein 16 (Ifi-16) (Interferon-inducible myeloid differentiation transcriptional activator)	IFI16 IFNGIP1	785
Q6B0K9	HBM_HUMAN	Hemoglobin subunit mu (Hemoglobin mu chain) (Mu-globin)	HBM HBAP2	141
Q6IMN6	CAPR2_HUMAN	Caprin-2 (C1q domain-containing protein 1) (Cytoplasmic activation/proliferation-associated protein 2) (Gastric cancer multidrug resistance-associated protein) (Protein EEG-1) (RNA granule protein 140)	CAPRIN2 C1QDC1 EEG1 KIAA1873 RNG140	1127
Q6ZVE7	GOT1A_HUMAN	Vesicle transport protein GOT1A (Golgi transport 1 homolog A) (hGOT1b)	GOLT1A GOT1B	132
Q86UR5	RIMS1_HUMAN	Regulating synaptic membrane exocytosis protein 1 (Rab-3-interacting molecule 1) (RIM 1) (Rab-3-interacting protein 2)	RIMS1 KIAA0340 RAB3IP2 RIM1 Nbla00761	1692
Q86VP3	PACS2_HUMAN	Phosphofurin acidic cluster sorting protein 2 (PACS-2) (PACS1-like protein)	PACS2 KIAA0602 PACS1L	889
Q86XP1	DGKH_HUMAN	Diacylglycerol kinase eta (DAG kinase eta) (EC 2.7.1.107) (Diglyceride kinase eta) (DGK-eta)	DGKH	1220
Q8IV53	DEN1C_HUMAN	DENN domain-containing protein 1C (Connecdenn 3) (Protein FAM31C)	DENND1C FAM31C	801
Q8IVW1	ARL17_HUMAN	ADP-ribosylation factor-like protein 17 (ADP-ribosylation factor 7 variant)	ARL17A ARL17P1; ARL17B ARF1P2 ARL17A PRO2667	177
Q8N392	RHG18_HUMAN	Rho GTPase-activating protein 18 (MacGAP) (Rho-type GTPase-activating protein 18)	ARHGAP18	663
Q8N6G2	TEX26_HUMAN	Testis-expressed protein 26	TEX26 C13orf26	289
Q8NFY4	SEM6D_HUMAN	Semaphorin-6D	SEMA6D KIAA1479	1073
Q8WU68	U2AF4_HUMAN	Splicing factor U2AF 26 kDa subunit (U2 auxiliary factor 26) (U2 small nuclear RNA auxiliary factor 1-like protein 4) (U2AF1-like 4) (U2(RNU2) small nuclear RNA auxiliary factor 1-like protein 3) (U2 small nuclear RNA auxiliary factor 1-like protein 3) (U2AF1-like protein 3)	U2AF1L4 U2AF1-RS3 U2AF1L3	220
Q92752	TENR_HUMAN	Tenascin-R (TN-R) (Janusin) (Restrictin)	TNR	1358
Q96EC8	YIPF6_HUMAN	Protein YIPF6 (YIP1 family member 6)	YIPF6	236
Q96KN2	CNDP1_HUMAN	Beta-Ala-His dipeptidase (EC 3.4.13.20) (CNDP dipeptidase 1) (Carnosine dipeptidase 1) (Glutamate carboxypeptidase-like protein 2) (Serum carnosinase)	CNDP1 CN1 CPGL2 UNQ1915/PRO4380	507
Q96LM5	CD045_HUMAN	Uncharacterized protein C4orf45	C4orf45	186
Q9BVV6	TALD3_HUMAN	Protein TALPID3	KIAA0586 TALPID3	1533
Q9BYP7	WNK3_HUMAN	Serine/threonine-protein kinase WNK3 (EC 2.7.11.1) (Protein kinase lysine-deficient 3) (Protein kinase with no lysine 3)	WNK3 KIAA1566 PRKWNK3	1800
Q9C0I3	CCSE1_HUMAN	Serine-rich coiled-coil domain-containing protein 1 (Coiled-coil serine-rich protein 1)	CCSER1 FAM190A KIAA1680	900
Q9HCM2	PLXA4_HUMAN	Plexin-A4	PLXNA4 KIAA1550 PLXNA4A PLXNA4B UNQ2820/PRO34003	1894
Q9NYQ7	CELR3_HUMAN	Cadherin EGF LAG seven-pass G-type receptor 3 (Cadherin family member 11) (Epidermal growth factor-like protein 1) (EGF-like protein 1) (Flamingo homolog 1) (hFmi1) (Multiple epidermal growth factor-like domains protein 2) (Multiple EGF-like domains protein 2)	CELSR3 CDHF11 EGFL1 FMI1 KIAA0812 MEGF2	3312
Q9NYQ8	FAT2_HUMAN	Protocadherin Fat 2 (hFat2) (Cadherin family member 8) (Multiple epidermal growth factor-like domains protein 1) (Multiple EGF-like domains protein 1)	FAT2 CDHF8 KIAA0811 MEGF1	4349
Q9P1Z9	CC180_HUMAN	Coiled-coil domain-containing protein 180	CCDC180 C9orf174 KIAA1529	1701
Q9UDR5	AASS_HUMAN	Alpha-aminoadipic semialdehyde synthase, mitochondrial (LKR/SDH) [Includes: Lysine ketoglutarate reductase (LKR) (LOR) (EC 1.5.1.8); Saccharopine dehydrogenase (SDH) (EC 1.5.1.9)]	AASS	926
Q9Y4D8	HECD4_HUMAN	Probable E3 ubiquitin-protein ligase HECTD4 (EC 2.3.2.26) (HECT domain-containing protein 4) (HECT-type E3 ubiquitin transferase HECTD4)	HECTD4 C12orf51 KIAA0614	3996
A0A075B6Q5	HV364_HUMAN	Immunoglobulin heavy variable 3-64	IGHV3-64	118
A6NFF2	NP1L6_HUMAN	Putative nucleosome assembly protein 1-like 6	NAP1L6	107
P01599	KV117_HUMAN	Immunoglobulin kappa variable 1-17 (Ig kappa chain V-I region Gal) (Ig kappa chain V-I region WEA)	IGKV1-17	117
P01705	LV223_HUMAN	Immunoglobulin lambda variable 2-23 (Ig lambda chain V-II region NEI)	IGLV2-23	113
P01766	HV313_HUMAN	Immunoglobulin heavy variable 3-13 (Ig heavy chain V-III region BRO)	IGHV3-13	116
P05062	ALDOB_HUMAN	Fructose-bisphosphate aldolase B (EC 4.1.2.13) (Liver-type aldolase)	ALDOB ALDB	364
P05976	MYL1_HUMAN	Myosin light chain 1/3, skeletal muscle isoform (MLC1/MLC3) (MLC1F/MLC3F) (Myosin light chain alkali 1/2) (Myosin light chain A1/A2)	MYL1	194
P06331	HV434_HUMAN	Immunoglobulin heavy variable 4-34 (Ig heavy chain V-II region ARH-77)	IGHV4-34	123
P06703	S10A6_HUMAN	Protein S100-A6 (Calcyclin) (Growth factor-inducible protein 2A9) (MLN 4) (Prolactin receptor-associated protein) (PRA) (S100 calcium-binding protein A6)	S100A6 CACY	90
P0DMV8	HS71A_HUMAN	Heat shock 70 kDa protein 1A (Heat shock 70 kDa protein 1) (HSP70-1) (HSP70.1)	HSPA1A HSP72 HSPA1 HSX70	641
P13521	SCG2_HUMAN	Secretogranin-2 (Chromogranin-C) (Secretogranin II) (SgII) [Cleaved into: Secretoneurin (SN); Manserin]	SCG2 CHGC	617
P81605	DCD_HUMAN	Dermcidin (EC 3.4.-.-) (Preproteolysin) [Cleaved into: Survival-promoting peptide; DCD-1]	DCD AIDD DSEP	110
Q03468	ERCC6_HUMAN	DNA excision repair protein ERCC-6 (EC 3.6.4.-) (ATP-dependent helicase ERCC6) (Cockayne syndrome protein CSB)	ERCC6 CSB	1493
Q08495	DEMA_HUMAN	Dematin (Dematin actin-binding protein) (Erythrocyte membrane protein band 4.9)	DMTN DMT EPB49	405
Q15327	ANKR1_HUMAN	Ankyrin repeat domain-containing protein 1 (Cardiac ankyrin repeat protein) (Cytokine-inducible gene C-193 protein) (Cytokine-inducible nuclear protein)	ANKRD1 C193 CARP HA1A2	319
Q17RG1	KCD19_HUMAN	BTB/POZ domain-containing protein KCTD19	KCTD19	926
Q3V6T2	GRDN_HUMAN	Girdin (Akt phosphorylation enhancer) (APE) (Coiled-coil domain-containing protein 88A) (G alpha-interacting vesicle-associated protein) (GIV) (Girders of actin filament) (Hook-related protein 1) (HkRP1)	CCDC88A APE GRDN KIAA1212	1871
Q674X7	KAZRN_HUMAN	Kazrin	KAZN KAZ KIAA1026 HRIHFB2003	775
Q6MZW2	FSTL4_HUMAN	Follistatin-related protein 4 (Follistatin-like protein 4)	FSTL4 KIAA1061	842
Q6PRD1	GP179_HUMAN	Probable G-protein coupled receptor 179 (Probable G-protein coupled receptor 158-like 1) (GPR158-like)	GPR179 GPR158L GPR158L1	2367
Q6RI45	BRWD3_HUMAN	Bromodomain and WD repeat-containing protein 3	BRWD3	1802
Q7KZ85	SPT6H_HUMAN	Transcription elongation factor SPT6 (hSPT6) (Histone chaperone suppressor of Ty6) (Tat-cotransactivator 2 protein) (Tat-CT2 protein)	SUPT6H KIAA0162 SPT6H	1726
Q7Z2T5	TRM1L_HUMAN	TRMT1-like protein (EC 2.1.1.-)	TRMT1L C1orf25 TRM1L MSTP070	733
Q86UK0	ABCAC_HUMAN	ATP-binding cassette sub-family A member 12 (ATP-binding cassette transporter 12) (ATP-binding cassette 12)	ABCA12 ABC12	2595
Q86X52	CHSS1_HUMAN	Chondroitin sulfate synthase 1 (EC 2.4.1.175) (EC 2.4.1.226) (Chondroitin glucuronyltransferase 1) (Chondroitin synthase 1) (ChSy-1) (Glucuronosyl-N-acetylgalactosaminyl-proteoglycan 4-beta-N-acetylgalactosaminyltransferase 1) (N-acetylgalactosaminyl-proteoglycan 3-beta-glucuronosyltransferase 1) (N-acetylgalactosaminyltransferase 1)	CHSY1 CHSY CSS1 KIAA0990 UNQ756/PRO1487	802
Q8IXI1	MIRO2_HUMAN	Mitochondrial Rho GTPase 2 (MIRO-2) (hMiro-2) (EC 3.6.5.-) (Ras homolog gene family member T2)	RHOT2 ARHT2 C16orf39	618
Q8N1I0	DOCK4_HUMAN	Dedicator of cytokinesis protein 4	DOCK4 KIAA0716	1966
Q8TF45	ZN418_HUMAN	Zinc finger protein 418	ZNF418 KIAA1956	676
Q8WW52	F151A_HUMAN	Protein FAM151A	FAM151A C1orf179 UNQ3034/PRO9836	585
Q8WZ75	ROBO4_HUMAN	Roundabout homolog 4 (Magic roundabout)	ROBO4 UNQ421/PRO3674	1007
Q92506	DHB8_HUMAN	Estradiol 17-beta-dehydrogenase 8 (EC 1.1.1.62) (17-beta-hydroxysteroid dehydrogenase 8) (17-beta-HSD 8) (3-ketoacyl-[acyl-carrier-protein] reductase alpha subunit) (KAR alpha subunit) (3-oxoacyl-[acyl-carrier-protein] reductase) (EC 1.1.1.-) (Protein Ke6) (Ke-6) (Really interesting new gene 2 protein) (Short chain dehydrogenase/reductase family 30C member 1) (Testosterone 17-beta-dehydrogenase 8…	HSD17B8 FABGL HKE6 RING2 SDR30C1	261
Q96IS3	RAX2_HUMAN	Retina and anterior neural fold homeobox protein 2 (Q50-type retinal homeobox protein) (Retina and anterior neural fold homeobox-like protein 1)	RAX2 QRX RAXL1	184
Q96JM3	CHAP1_HUMAN	Chromosome alignment-maintaining phosphoprotein 1 (Zinc finger protein 828)	CHAMP1 C13orf8 CAMP CHAMP KIAA1802 ZNF828	812
Q96NH3	BROMI_HUMAN	Protein broad-minded (TBC1 domain family member 32)	TBC1D32 BROMI C6orf170 C6orf171	1257
Q96PZ0	PUS7_HUMAN	Pseudouridylate synthase 7 homolog (EC 5.4.99.-)	PUS7 KIAA1897	661
Q9BXF9	TEKT3_HUMAN	Tektin-3	TEKT3	490
Q9C0D4	Z518B_HUMAN	Zinc finger protein 518B	ZNF518B KIAA1729	1074
Q9H3Q3	G3ST2_HUMAN	Galactose-3-O-sulfotransferase 2 (Gal3ST-2) (EC 2.8.2.-) (Beta-galactose-3-O-sulfotransferase 2) (Gal-beta-1, 3-GalNAc 3'-sulfotransferase 2) (Glycoprotein beta-Gal 3'-sulfotransferase 2)	GAL3ST2 GP3ST	398
Q9HAY2	MAGF1_HUMAN	Melanoma-associated antigen F1 (MAGE-F1) (MAGE-F1 antigen)	MAGEF1	307
Q9NUJ7	PLCX1_HUMAN	PI-PLC X domain-containing protein 1	PLCXD1	323
Q9NUV7	SPTC3_HUMAN	Serine palmitoyltransferase 3 (EC 2.3.1.50) (Long chain base biosynthesis protein 2b) (LCB2b) (Long chain base biosynthesis protein 3) (LCB 3) (Serine-palmitoyl-CoA transferase 3) (SPT 3)	SPTLC3 C20orf38 SPTLC2L	552
Q9NZI8	IF2B1_HUMAN	Insulin-like growth factor 2 mRNA-binding protein 1 (IGF2 mRNA-binding protein 1) (IMP-1) (IMP1) (Coding region determinant-binding protein) (CRD-BP) (IGF-II mRNA-binding protein 1) (VICKZ family member 1) (Zipcode-binding protein 1) (ZBP-1)	IGF2BP1 CRDBP VICKZ1 ZBP1	577
Q9UBP6	TRMB_HUMAN	tRNA (guanine-N(7)-)-methyltransferase (EC 2.1.1.33) (Methyltransferase-like protein 1) (tRNA (guanine(46)-N(7))-methyltransferase) (tRNA(m7G46)-methyltransferase)	METTL1 C12orf1	276
Q9Y697	NFS1_HUMAN	Cysteine desulfurase, mitochondrial (EC 2.8.1.7)	NFS1 NIFS HUSSY-08	457
