# Supplementary material for: Association of Proteins Modulating Immune Response and Insulin Clearance during Gestation with Antenatal Complications in Patients with Gestational or Type 2 Diabetes Mellitus
Source: Cells. 2020 Apr 21;9(4):1032. doi: 10.3390/cells9041032 (PMC7226479; doi:10.3390/cells9041032)
Supplement: Supplementary file 1 [file cells-09-01032-s001.zip › Appendix_E.xlsx]

## Sheet: type 2 diabetes mellitus
GO Term	Description	P-value	FDR q-value	Enrichment	N	B	n2	b3	Genes
GO:0006810	transport	0.000826	0.916	1.49	41	18	26	17	ARL17B - adp-ribosylation factor-like 17b, CNGA2 - cyclic nucleotide gated channel alpha 2, CST3 - cystatin c, PPIA - peptidylprolyl isomerase a (cyclophilin a), GLTPD2 - glycolipid transfer protein domain containing 2, CAT - catalase, HBM - hemoglobin, mu, RIMS1 - regulating synaptic membrane exocytosis 1, RPL13 - ribosomal protein l13, GOLGA4 - golgin a4, SPTB - spectrin, beta, erythrocytic, SL…
GO:0051234	establishment of localization	0.000826	0.458	1.49	41	18	26	17	[ARL17B - adp-ribosylation factor-like 17b, CNGA2 - cyclic nucleotide gated channel alpha 2, CST3 - cystatin c, PPIA - peptidylprolyl isomerase a (cyclophilin a), GLTPD2 - glycolipid transfer protein domain containing 2, CAT - catalase, HBM - hemoglobin, mu, RIMS1 - regulating synaptic membrane exocytosis 1, RPL13 - ribosomal protein l13, GOLGA4 - golgin a4, SPTB - spectrin, beta, erythrocytic, S…

## Sheet: gestational diabetes mellitus
GO Term	Description	P-value	FDR q-value	Enrichment	N	B	n2	b3	Genes
GO:0010604	positive regulation of macromolecule metabolic process	0.000838	1	2.24	103	23	28	14	[LEFTY2 - left-right determination factor 2, PDE8A - phosphodiesterase 8a, CRP - c-reactive protein, pentraxin-related, APC2 - adenomatosis polyposis coli 2, EZR - ezrin, LBP - lipopolysaccharide binding protein, TET3 - tet methylcytosine dioxygenase 3, TCERG1 - transcription elongation regulator 1, SNAI1 - snail family zinc finger 1, SOD1 - superoxide dismutase 1, soluble, C4BPB - complement com…
